# Supplementary material for: Manipulations of phenylnorbornyl palladium species for multicomponent construction of a bridged polycyclic privileged scaffold
Source: Commun Chem. 2022 Oct 29;5:140. doi: 10.1038/s42004-022-00759-4 (PMC9814782; doi:10.1038/s42004-022-00759-4)
Supplement: Supplementary file 3 — Supplementary Data 1 [file 42004_2022_759_MOESM3_ESM.cif]

data_jc3-35-2
_audit_creation_date               2020-11-27
_audit_creation_method
;
Olex2 1.2
(compiled 2018.05.29 svn.r3508 for OlexSys, GUI svn.r5506)
;
_shelx_SHELXL_version_number       '2018/1'
_audit_contact_author_address      ?
_audit_contact_author_email        ?
_audit_contact_author_name         ''
_audit_contact_author_phone        ?
_publ_contact_author_id_orcid      ?
_publ_section_references
;
Bourhis, L.J., Dolomanov, O.V., Gildea, R.J., Howard, J.A.K., Puschmann, H.
 (2015). Acta Cryst. A71, 59-75.

Dolomanov, O.V., Bourhis, L.J., Gildea, R.J, Howard, J.A.K. & Puschmann, H.
 (2009), J. Appl. Cryst. 42, 339-341.

Sheldrick, G.M. (2015). Acta Cryst. C71, 3-8.
;
_chemical_name_common              ?
_chemical_name_systematic
;
 ?
;
_chemical_formula_moiety           'C26 H36 N2 O5'
_chemical_formula_sum              'C26 H36 N2 O5'
_chemical_formula_weight           456.57
_chemical_melting_point            ?
_chemical_oxdiff_formula           'C H O N Cl'
loop_
  _atom_type_symbol
  _atom_type_description
  _atom_type_scat_dispersion_real
  _atom_type_scat_dispersion_imag
  _atom_type_scat_source
 'C' 'C' 0.0181 0.0091 'International Tables Vol C Tables 4.2.6.8 and 6.1.1.4'
 'H' 'H' 0.0000 0.0000 'International Tables Vol C Tables 4.2.6.8 and 6.1.1.4'
 'N' 'N' 0.0311 0.0180 'International Tables Vol C Tables 4.2.6.8 and 6.1.1.4'
 'O' 'O' 0.0492 0.0322 'International Tables Vol C Tables 4.2.6.8 and 6.1.1.4'

_shelx_space_group_comment
;
The symmetry employed for this shelxl refinement is uniquely defined
by the following loop, which should always be used as a source of
symmetry information in preference to the above space-group names.
They are only intended as comments.
;
_space_group_crystal_system        'monoclinic'
_space_group_IT_number             14
_space_group_name_H-M_alt          'P 1 21/n 1'
_space_group_name_Hall             '-P 2yn'
loop_
  _space_group_symop_operation_xyz
 'x, y, z'
 '-x+1/2, y+1/2, -z+1/2'
 '-x, -y, -z'
 'x-1/2, -y-1/2, z-1/2'

_cell_length_a                     9.57840(10)
_cell_length_b                     12.94580(10)
_cell_length_c                     19.7562(2)
_cell_angle_alpha                  90
_cell_angle_beta                   100.5690(10)
_cell_angle_gamma                  90
_cell_volume                       2408.21(4)
_cell_formula_units_Z              4
_cell_measurement_reflns_used      9034
_cell_measurement_temperature      100.00(10)
_cell_measurement_theta_max        76.0050
_cell_measurement_theta_min        4.1160
_shelx_estimated_absorpt_T_max     ?
_shelx_estimated_absorpt_T_min     ?
_exptl_absorpt_coefficient_mu      0.702
_exptl_absorpt_correction_T_max    1.00000
_exptl_absorpt_correction_T_min    0.87285
_exptl_absorpt_correction_type     multi-scan
_exptl_absorpt_process_details
;
CrysAlisPro 1.171.40.84a (Rigaku Oxford Diffraction, 2020)
Empirical absorption correction using spherical harmonics,
implemented in SCALE3 ABSPACK scaling algorithm.
;
_exptl_absorpt_special_details     ?
_exptl_crystal_colour              'clear light colourless'
_exptl_crystal_density_diffrn      1.259
_exptl_crystal_density_meas        ?
_exptl_crystal_density_method      ?
_exptl_crystal_description         block
_exptl_crystal_F_000               984
_exptl_crystal_size_max            0.040
_exptl_crystal_size_mid            0.030
_exptl_crystal_size_min            0.020
_exptl_special_details
;
 ?
;
_exptl_transmission_factor_max     ?
_exptl_transmission_factor_min     ?
_diffrn_reflns_av_R_equivalents    0.0293
_diffrn_reflns_av_unetI/netI       0.0277
_diffrn_reflns_Laue_measured_fraction_full  1.000
_diffrn_reflns_Laue_measured_fraction_max  0.953
_diffrn_reflns_limit_h_max         12
_diffrn_reflns_limit_h_min         -11
_diffrn_reflns_limit_k_max         11
_diffrn_reflns_limit_k_min         -15
_diffrn_reflns_limit_l_max         23
_diffrn_reflns_limit_l_min         -24
_diffrn_reflns_number              17484
_diffrn_reflns_point_group_measured_fraction_full  1.000
_diffrn_reflns_point_group_measured_fraction_max  0.953
_diffrn_reflns_theta_full          67.684
_diffrn_reflns_theta_max           76.707
_diffrn_reflns_theta_min           4.104
_diffrn_ambient_environment        N~2~
_diffrn_ambient_temperature        100.00(10)
_diffrn_detector                   'Hybrid Pixel Array Detector'
_diffrn_detector_area_resol_mean   10.0000
_diffrn_detector_type              HyPix
_diffrn_measured_fraction_theta_full  1.000
_diffrn_measured_fraction_theta_max  0.953
_diffrn_measurement_details
;
List of Runs (angles in degrees, time in seconds):

  # Type    Start    End  Width  t~exp~   \w     \q     \k     \f   Frames
--------------------------------------------------------------------------
  1  \w     82.00 109.00   0.50    0.30    --   46.00  37.00  51.00   54
  2  \w     53.00  80.00   0.50    0.30    --   46.00  37.00  51.00   54
  3  \w     92.00 160.00   0.50    1.20    --  106.06  37.00  51.00  136
  4  \w    152.00 178.00   0.50    1.20    --  106.06  30.00 -30.00   52
  5  \w     99.00 125.00   0.50    1.20    --  106.06  30.00 -30.00   52
  6  \w     42.00  73.00   0.50    1.20    --  106.06 -61.00-150.00   62
  7  \w     35.00  70.00   0.50    1.20    --  106.06 -61.00 -30.00   70
  8  \w     48.00  85.00   0.50    1.20    --  106.06 -94.00  90.00   74
  9  \w     37.00  63.00   0.50    1.20    --  106.06 -61.00 120.00   52
 10  \w    107.00 177.00   0.50    1.20    --  106.06  15.00 150.00  140
 11  \w    -16.00   9.00   0.50    0.30    --   46.00 -37.00-104.00   50
 12  \w    -36.00  28.00   0.50    0.30    --  -46.00  37.00  51.00  128
 13  \w    -54.00 -29.00   0.50    1.20    -- -102.00  77.00  30.00   50
 14  \w    -69.00 -35.00   0.50    1.20    -- -102.00  61.00  90.00   68
 15  \w    -63.00 -32.00   0.50    1.20    -- -102.00  61.00 150.00   62
 16  \w    -69.00 -32.00   0.50    1.20    -- -102.00  61.00 120.00   74
 17  \w    -69.00 -30.00   0.50    1.20    -- -102.00 125.00 150.00   78
 18  \w   -103.00 -75.00   0.50    1.20    -- -102.00  77.00  30.00   56
 19  \w    -68.00 -29.00   0.50    1.20    -- -102.00  61.00 -30.00   78
 20  \w    -12.00  15.00   0.50    0.30    --  -46.00  19.00-150.00   54
 21  \w    -24.00  30.00   0.50    0.30    --  -46.00  19.00-180.00  108
 22  \w    -67.00 -29.00   0.50    1.20    -- -102.00  61.00-150.00   76
 23  \w    -66.00 -29.00   0.50    1.20    -- -102.00  61.00-180.00   74
 24  \w   -120.00 -58.00   0.50    0.30    --  -46.00 -37.00-104.00  124
 25  \w   -112.00 -77.00   0.50    1.20    -- -102.00 125.00 150.00   70
 26  \w   -168.00-143.00   0.50    1.20    -- -102.00 -37.00-104.00   50
 27  \w   -130.00 -90.00   0.50    1.20    -- -102.00 -37.00-104.00   80
 28  \w   -107.00 -78.00   0.50    0.30    --  -46.00-125.00  30.00   58
 29  \w   -173.00 -87.00   0.50    1.20    -- -102.00 -45.00 -30.00  172
;
_diffrn_measurement_device         'four-circle diffractometer'
_diffrn_measurement_device_type    'XtaLAB Synergy R, DW system, HyPix'
_diffrn_measurement_method         '\w scans'
_diffrn_orient_matrix_type        
 'CrysAlisPro convention (1999,Acta A55,543-557)'
_diffrn_orient_matrix_UB_11        -0.1440894000
_diffrn_orient_matrix_UB_12        0.0500060000
_diffrn_orient_matrix_UB_13        0.0043154000
_diffrn_orient_matrix_UB_21        -0.0540160000
_diffrn_orient_matrix_UB_22        -0.0251208000
_diffrn_orient_matrix_UB_23        -0.0765653000
_diffrn_orient_matrix_UB_31        -0.0555731000
_diffrn_orient_matrix_UB_32        -0.1050116000
_diffrn_orient_matrix_UB_33        0.0203318000
_diffrn_oxdiff_digest_frames
;
0146c351aa461827abba31139da8c10734000541881
;
_diffrn_oxdiff_digest_hkl
;
01b86792cb0bd853765e8705ae9c6adda7a27d
;
_diffrn_radiation_monochromator    mirror
_diffrn_radiation_probe            x-ray
_diffrn_radiation_type             CuK\a
_diffrn_radiation_wavelength       1.54184
_diffrn_source                     'Rotating-anode X-ray tube'
_diffrn_source_type                'Rigaku (Cu) X-ray Source'
_reflns_Friedel_coverage           0.000
_reflns_Friedel_fraction_full      .
_reflns_Friedel_fraction_max       .
_reflns_number_gt                  4249
_reflns_number_total               4829
_reflns_odcompleteness_completeness  99.98
_reflns_odcompleteness_iscentric   1
_reflns_odcompleteness_theta       66.97
_reflns_special_details
;
 Reflections were merged by SHELXL according to the crystal
 class for the calculation of statistics and refinement.
 
 _reflns_Friedel_fraction is defined as the number of unique
 Friedel pairs measured divided by the number that would be
 possible theoretically, ignoring centric projections and
 systematic absences.
;
_reflns_threshold_expression       'I > 2\s(I)'
_computing_cell_refinement         'CrysAlisPro 1.171.40.84a (Rigaku OD, 2020)'
_computing_data_collection         'CrysAlisPro 1.171.40.84a (Rigaku OD, 2020)'
_computing_data_reduction          'CrysAlisPro 1.171.40.84a (Rigaku OD, 2020)'
_computing_molecular_graphics      'Olex2 (Dolomanov et al., 2009)'
_computing_publication_material    'Olex2 (Dolomanov et al., 2009)'
_computing_structure_refinement    'ShelXL (Sheldrick, 2015)'
_computing_structure_solution      'olex2.solve (Bourhis et al., 2015)'
_refine_diff_density_max           0.391
_refine_diff_density_min           -0.277
_refine_diff_density_rms           0.044
_refine_ls_extinction_coef         .
_refine_ls_extinction_method       none
_refine_ls_goodness_of_fit_ref     1.027
_refine_ls_hydrogen_treatment      constr
_refine_ls_matrix_type             full
_refine_ls_number_parameters       303
_refine_ls_number_reflns           4829
_refine_ls_number_restraints       0
_refine_ls_R_factor_all            0.0478
_refine_ls_R_factor_gt             0.0416
_refine_ls_restrained_S_all        1.027
_refine_ls_shift/su_max            0.001
_refine_ls_shift/su_mean           0.000
_refine_ls_structure_factor_coef   Fsqd
_refine_ls_weighting_details      
 'w=1/[\s^2^(Fo^2^)+(0.0545P)^2^+1.1204P] where P=(Fo^2^+2Fc^2^)/3'
_refine_ls_weighting_scheme        calc
_refine_ls_wR_factor_gt            0.1071
_refine_ls_wR_factor_ref           0.1112
_refine_special_details            ?
_olex2_refinement_description
;
1. Fixed Uiso
 At 1.2 times of:
  All C(H) groups, All C(H,H) groups
 At 1.5 times of:
  All C(H,H,H) groups
2.a Ternary CH refined with riding coordinates:
 C6(H6), C3(H3), C5(H5), C2(H2), C4(H4), C1(H1), C15(H15), C11(H11)
2.b Secondary CH2 refined with riding coordinates:
 C9(H9a,H9b), C22(H22a,H22b), C25(H25a,H25b), C24(H24a,H24b), C23(H23a,H23b)
2.c Aromatic/amide H refined with riding coordinates:
 C21(H21), C20(H20), C19(H19)
2.d Idealised Me refined as rotating group:
 C16(H16a,H16b,H16c), C33(H33a,H33b,H33c), C12(H12a,H12b,H12c), C17(H17a,H17b,
 H17c), C13(H13a,H13b,H13c)
;
_atom_sites_solution_hydrogens     geom
_atom_sites_solution_primary       iterative
_atom_sites_solution_secondary     ?
loop_
  _atom_site_label
  _atom_site_type_symbol
  _atom_site_fract_x
  _atom_site_fract_y
  _atom_site_fract_z
  _atom_site_U_iso_or_equiv
  _atom_site_adp_type
  _atom_site_occupancy
  _atom_site_site_symmetry_order
  _atom_site_calc_flag
  _atom_site_refinement_flags_posn
  _atom_site_refinement_flags_adp
  _atom_site_refinement_flags_occupancy
  _atom_site_disorder_assembly
  _atom_site_disorder_group
 O3 O 0.50202(10) 0.77753(7) 0.80845(5) 0.0219(2) Uani 1 1 d . . . . .
 O4 O 0.52926(10) 0.73134(8) 0.70169(5) 0.0247(2) Uani 1 1 d . . . . .
 O1 O 0.25876(11) 0.78949(7) 0.61588(5) 0.0241(2) Uani 1 1 d . . . . .
 O2 O 0.30618(12) 0.64161(8) 0.56391(5) 0.0274(2) Uani 1 1 d . . . . .
 O5 O 0.16400(12) 0.35256(9) 0.42001(5) 0.0316(3) Uani 1 1 d . . . . .
 N2 N 0.32931(12) 0.34285(9) 0.55478(6) 0.0225(3) Uani 1 1 d . . . . .
 N1 N 0.52294(13) 0.40964(9) 0.78811(6) 0.0242(3) Uani 1 1 d . . . . .
 C14 C 0.46196(14) 0.73026(10) 0.74765(7) 0.0196(3) Uani 1 1 d . . . . .
 C10 C 0.27675(14) 0.68625(11) 0.61294(7) 0.0206(3) Uani 1 1 d . . . . .
 C6 C 0.40872(14) 0.48317(10) 0.67974(7) 0.0190(3) Uani 1 1 d . . . . .
 H6 H 0.450734 0.521831 0.645824 0.023 Uiso 1 1 calc R . . . .
 C8 C 0.50860(14) 0.33229(11) 0.73887(7) 0.0210(3) Uani 1 1 d . . . . .
 C3 C 0.32749(14) 0.66915(10) 0.74820(7) 0.0201(3) Uani 1 1 d . . . . .
 H3 H 0.265015 0.708416 0.772842 0.024 Uiso 1 1 calc R . . . .
 C5 C 0.25315(14) 0.51634(10) 0.67870(7) 0.0202(3) Uani 1 1 d . . . . .
 H5 H 0.183086 0.480733 0.644169 0.024 Uiso 1 1 calc R . . . .
 C21 C 0.55777(14) 0.23090(11) 0.74678(8) 0.0236(3) Uani 1 1 d . . . . .
 H21 H 0.606275 0.206819 0.788945 0.028 Uiso 1 1 calc R . . . .
 C7 C 0.43532(14) 0.36848(10) 0.67503(7) 0.0196(3) Uani 1 1 d . . . . .
 C2 C 0.36455(14) 0.56323(10) 0.78512(7) 0.0212(3) Uani 1 1 d . . . . .
 H2 H 0.381787 0.566835 0.835514 0.025 Uiso 1 1 calc R . . . .
 C4 C 0.24192(14) 0.63505(10) 0.67641(7) 0.0197(3) Uani 1 1 d . . . . .
 H4 H 0.142243 0.651429 0.676941 0.024 Uiso 1 1 calc R . . . .
 C9 C 0.23617(15) 0.49711(11) 0.75346(7) 0.0226(3) Uani 1 1 d . . . . .
 H9A H 0.147343 0.523682 0.763319 0.027 Uiso 1 1 calc R . . . .
 H9B H 0.247363 0.424960 0.766583 0.027 Uiso 1 1 calc R . . . .
 C20 C 0.53149(15) 0.16704(11) 0.68914(8) 0.0257(3) Uani 1 1 d . . . . .
 H20 H 0.565280 0.099547 0.692912 0.031 Uiso 1 1 calc R . . . .
 C18 C 0.40695(14) 0.30321(11) 0.61877(7) 0.0214(3) Uani 1 1 d . . . . .
 C1 C 0.48340(14) 0.50969(10) 0.75508(7) 0.0205(3) Uani 1 1 d . . . . .
 H1 H 0.565947 0.554758 0.756043 0.025 Uiso 1 1 calc R . . . .
 C15 C 0.64480(14) 0.82295(11) 0.82215(7) 0.0229(3) Uani 1 1 d . . . . .
 H15 H 0.708286 0.781526 0.799365 0.027 Uiso 1 1 calc R . . . .
 C19 C 0.45647(16) 0.20091(11) 0.62623(8) 0.0256(3) Uani 1 1 d . . . . .
 H19 H 0.438943 0.155858 0.588972 0.031 Uiso 1 1 calc R . . . .
 C11 C 0.29062(17) 0.85091(11) 0.55872(7) 0.0269(3) Uani 1 1 d . . . . .
 H11 H 0.310545 0.804868 0.522282 0.032 Uiso 1 1 calc R . . . .
 C16 C 0.63975(16) 0.93172(12) 0.79515(8) 0.0287(3) Uani 1 1 d . . . . .
 H16A H 0.600685 0.931636 0.746793 0.043 Uiso 1 1 calc GR . . . .
 H16B H 0.734086 0.959789 0.802403 0.043 Uiso 1 1 calc GR . . . .
 H16C H 0.581235 0.973199 0.819015 0.043 Uiso 1 1 calc GR . . . .
 C33 C 0.63254(17) 0.40588(12) 0.84901(8) 0.0308(3) Uani 1 1 d . . . . .
 H33A H 0.631390 0.339475 0.870533 0.046 Uiso 1 1 calc GR . . . .
 H33B H 0.615561 0.458743 0.880599 0.046 Uiso 1 1 calc GR . . . .
 H33C H 0.723480 0.416909 0.836348 0.046 Uiso 1 1 calc GR . . . .
 C22 C 0.18096(16) 0.31280(14) 0.54137(8) 0.0336(4) Uani 1 1 d . . . . .
 H22A H 0.138630 0.327544 0.581314 0.040 Uiso 1 1 calc R . . . .
 H22B H 0.172780 0.239238 0.532173 0.040 Uiso 1 1 calc R . . . .
 C25 C 0.39085(17) 0.31946(15) 0.49399(8) 0.0344(4) Uani 1 1 d . . . . .
 H25A H 0.384779 0.245872 0.484682 0.041 Uiso 1 1 calc R . . . .
 H25B H 0.490212 0.339232 0.502156 0.041 Uiso 1 1 calc R . . . .
 C24 C 0.31054(17) 0.37835(14) 0.43286(8) 0.0344(4) Uani 1 1 d . . . . .
 H24A H 0.321211 0.451926 0.441584 0.041 Uiso 1 1 calc R . . . .
 H24B H 0.350645 0.362561 0.392398 0.041 Uiso 1 1 calc R . . . .
 C12 C 0.4200(2) 0.91486(13) 0.58546(9) 0.0389(4) Uani 1 1 d . . . . .
 H12A H 0.400155 0.960452 0.620822 0.058 Uiso 1 1 calc GR . . . .
 H12B H 0.445003 0.954757 0.548484 0.058 Uiso 1 1 calc GR . . . .
 H12C H 0.497586 0.870200 0.604134 0.058 Uiso 1 1 calc GR . . . .
 C17 C 0.69315(19) 0.81683(16) 0.89884(9) 0.0403(4) Uani 1 1 d . . . . .
 H17A H 0.631714 0.858026 0.921211 0.060 Uiso 1 1 calc GR . . . .
 H17B H 0.788658 0.842250 0.910782 0.060 Uiso 1 1 calc GR . . . .
 H17C H 0.689977 0.746307 0.913497 0.060 Uiso 1 1 calc GR . . . .
 C23 C 0.10418(18) 0.37263(17) 0.47965(9) 0.0406(4) Uani 1 1 d . . . . .
 H23A H 0.004633 0.353351 0.470628 0.049 Uiso 1 1 calc R . . . .
 H23B H 0.110209 0.445970 0.489818 0.049 Uiso 1 1 calc R . . . .
 C13 C 0.1599(2) 0.91427(16) 0.53194(10) 0.0464(5) Uani 1 1 d . . . . .
 H13A H 0.081511 0.869017 0.515654 0.070 Uiso 1 1 calc GR . . . .
 H13B H 0.177378 0.957291 0.494802 0.070 Uiso 1 1 calc GR . . . .
 H13C H 0.137598 0.956804 0.568316 0.070 Uiso 1 1 calc GR . . . .

loop_
  _atom_site_aniso_label
  _atom_site_aniso_U_11
  _atom_site_aniso_U_22
  _atom_site_aniso_U_33
  _atom_site_aniso_U_23
  _atom_site_aniso_U_13
  _atom_site_aniso_U_12
 O3 0.0192(5) 0.0246(5) 0.0215(5) -0.0033(4) 0.0026(4) -0.0029(4)
 O4 0.0250(5) 0.0267(5) 0.0233(5) -0.0017(4) 0.0071(4) -0.0023(4)
 O1 0.0325(5) 0.0176(5) 0.0224(5) -0.0007(4) 0.0057(4) 0.0024(4)
 O2 0.0400(6) 0.0213(5) 0.0214(5) -0.0014(4) 0.0069(4) 0.0053(4)
 O5 0.0316(6) 0.0379(6) 0.0234(5) -0.0040(4) 0.0000(4) -0.0008(5)
 N2 0.0238(6) 0.0211(6) 0.0214(6) -0.0017(4) 0.0013(5) 0.0013(4)
 N1 0.0265(6) 0.0218(6) 0.0222(6) 0.0018(5) -0.0010(5) 0.0018(5)
 C14 0.0202(6) 0.0170(6) 0.0212(7) 0.0006(5) 0.0028(5) 0.0035(5)
 C10 0.0192(6) 0.0192(6) 0.0219(7) -0.0014(5) 0.0000(5) 0.0019(5)
 C6 0.0193(6) 0.0166(6) 0.0207(6) 0.0001(5) 0.0025(5) -0.0004(5)
 C8 0.0180(6) 0.0205(7) 0.0245(7) 0.0024(5) 0.0044(5) -0.0016(5)
 C3 0.0207(6) 0.0195(7) 0.0203(6) -0.0014(5) 0.0044(5) 0.0000(5)
 C5 0.0189(6) 0.0189(6) 0.0221(7) -0.0018(5) 0.0021(5) -0.0017(5)
 C21 0.0201(6) 0.0226(7) 0.0279(7) 0.0071(6) 0.0040(5) -0.0008(5)
 C7 0.0173(6) 0.0184(7) 0.0236(7) 0.0021(5) 0.0050(5) 0.0003(5)
 C2 0.0243(7) 0.0205(7) 0.0187(6) 0.0002(5) 0.0039(5) -0.0006(5)
 C4 0.0169(6) 0.0193(7) 0.0226(7) -0.0011(5) 0.0030(5) 0.0014(5)
 C9 0.0213(6) 0.0218(7) 0.0256(7) 0.0008(5) 0.0067(5) -0.0018(5)
 C20 0.0259(7) 0.0163(7) 0.0355(8) 0.0039(6) 0.0071(6) 0.0011(5)
 C18 0.0201(6) 0.0201(7) 0.0242(7) 0.0010(5) 0.0043(5) -0.0010(5)
 C1 0.0197(6) 0.0189(6) 0.0220(7) 0.0011(5) 0.0017(5) -0.0010(5)
 C15 0.0164(6) 0.0252(7) 0.0261(7) -0.0011(6) 0.0015(5) -0.0008(5)
 C19 0.0292(7) 0.0180(7) 0.0295(8) -0.0013(6) 0.0054(6) 0.0000(5)
 C11 0.0407(8) 0.0204(7) 0.0198(7) 0.0009(5) 0.0057(6) 0.0030(6)
 C16 0.0253(7) 0.0241(7) 0.0353(8) -0.0003(6) 0.0021(6) -0.0019(6)
 C33 0.0338(8) 0.0304(8) 0.0250(8) 0.0017(6) -0.0032(6) 0.0027(6)
 C22 0.0241(7) 0.0467(10) 0.0296(8) 0.0025(7) 0.0042(6) -0.0042(7)
 C25 0.0286(8) 0.0467(10) 0.0290(8) 0.0049(7) 0.0083(6) 0.0058(7)
 C24 0.0305(8) 0.0443(9) 0.0282(8) 0.0040(7) 0.0050(6) -0.0002(7)
 C12 0.0564(11) 0.0312(9) 0.0306(8) 0.0008(7) 0.0116(8) -0.0127(8)
 C17 0.0327(8) 0.0554(11) 0.0286(8) 0.0065(8) -0.0055(7) -0.0117(8)
 C23 0.0260(8) 0.0657(12) 0.0293(8) 0.0031(8) 0.0028(6) 0.0053(8)
 C13 0.0571(12) 0.0431(10) 0.0386(10) 0.0130(8) 0.0078(9) 0.0185(9)

_geom_special_details
;
 All esds (except the esd in the dihedral angle between two l.s. planes)
 are estimated using the full covariance matrix.  The cell esds are taken
 into account individually in the estimation of esds in distances, angles
 and torsion angles; correlations between esds in cell parameters are only
 used when they are defined by crystal symmetry.  An approximate (isotropic)
 treatment of cell esds is used for estimating esds involving l.s. planes.
;
loop_
  _geom_bond_atom_site_label_1
  _geom_bond_atom_site_label_2
  _geom_bond_distance
  _geom_bond_site_symmetry_2
  _geom_bond_publ_flag
 O3 C14 1.3399(16) . ?
 O3 C15 1.4675(16) . ?
 O4 C14 1.2063(17) . ?
 O1 C10 1.3502(17) . ?
 O1 C11 1.4584(17) . ?
 O2 C10 1.2050(17) . ?
 O5 C24 1.420(2) . ?
 O5 C23 1.425(2) . ?
 N2 C18 1.4385(18) . ?
 N2 C22 1.4500(19) . ?
 N2 C25 1.4635(19) . ?
 N1 C8 1.3852(18) . ?
 N1 C1 1.4684(18) . ?
 N1 C33 1.4453(19) . ?
 C14 C3 1.5134(18) . ?
 C10 C4 1.5086(19) . ?
 C6 H6 0.9800 . ?
 C6 C5 1.5473(18) . ?
 C6 C7 1.5122(18) . ?
 C6 C1 1.5667(18) . ?
 C8 C21 1.394(2) . ?
 C8 C7 1.4064(19) . ?
 C3 H3 0.9800 . ?
 C3 C2 1.5631(19) . ?
 C3 C4 1.5658(18) . ?
 C5 H5 0.9800 . ?
 C5 C4 1.5407(18) . ?
 C5 C9 1.5355(19) . ?
 C21 H21 0.9300 . ?
 C21 C20 1.392(2) . ?
 C7 C18 1.383(2) . ?
 C2 H2 0.9800 . ?
 C2 C9 1.5343(19) . ?
 C2 C1 1.5415(19) . ?
 C4 H4 0.9800 . ?
 C9 H9A 0.9700 . ?
 C9 H9B 0.9700 . ?
 C20 H20 0.9300 . ?
 C20 C19 1.388(2) . ?
 C18 C19 1.405(2) . ?
 C1 H1 0.9800 . ?
 C15 H15 0.9800 . ?
 C15 C16 1.503(2) . ?
 C15 C17 1.503(2) . ?
 C19 H19 0.9300 . ?
 C11 H11 0.9800 . ?
 C11 C12 1.504(2) . ?
 C11 C13 1.509(2) . ?
 C16 H16A 0.9600 . ?
 C16 H16B 0.9600 . ?
 C16 H16C 0.9600 . ?
 C33 H33A 0.9600 . ?
 C33 H33B 0.9600 . ?
 C33 H33C 0.9600 . ?
 C22 H22A 0.9700 . ?
 C22 H22B 0.9700 . ?
 C22 C23 1.516(2) . ?
 C25 H25A 0.9700 . ?
 C25 H25B 0.9700 . ?
 C25 C24 1.513(2) . ?
 C24 H24A 0.9700 . ?
 C24 H24B 0.9700 . ?
 C12 H12A 0.9600 . ?
 C12 H12B 0.9600 . ?
 C12 H12C 0.9600 . ?
 C17 H17A 0.9600 . ?
 C17 H17B 0.9600 . ?
 C17 H17C 0.9600 . ?
 C23 H23A 0.9700 . ?
 C23 H23B 0.9700 . ?
 C13 H13A 0.9600 . ?
 C13 H13B 0.9600 . ?
 C13 H13C 0.9600 . ?

loop_
  _geom_angle_atom_site_label_1
  _geom_angle_atom_site_label_2
  _geom_angle_atom_site_label_3
  _geom_angle
  _geom_angle_site_symmetry_1
  _geom_angle_site_symmetry_3
  _geom_angle_publ_flag
 C14 O3 C15 116.89(10) . . ?
 C10 O1 C11 117.38(11) . . ?
 C24 O5 C23 110.10(12) . . ?
 C18 N2 C22 113.35(12) . . ?
 C18 N2 C25 115.23(11) . . ?
 C22 N2 C25 108.86(12) . . ?
 C8 N1 C1 109.96(11) . . ?
 C8 N1 C33 121.57(12) . . ?
 C33 N1 C1 119.24(12) . . ?
 O3 C14 C3 109.67(11) . . ?
 O4 C14 O3 124.40(12) . . ?
 O4 C14 C3 125.76(12) . . ?
 O1 C10 C4 110.47(11) . . ?
 O2 C10 O1 124.04(13) . . ?
 O2 C10 C4 125.27(13) . . ?
 C5 C6 H6 111.4 . . ?
 C5 C6 C1 102.86(10) . . ?
 C7 C6 H6 111.4 . . ?
 C7 C6 C5 116.39(11) . . ?
 C7 C6 C1 102.76(10) . . ?
 C1 C6 H6 111.4 . . ?
 N1 C8 C21 127.89(13) . . ?
 N1 C8 C7 110.97(12) . . ?
 C21 C8 C7 121.14(13) . . ?
 C14 C3 H3 109.3 . . ?
 C14 C3 C2 109.95(11) . . ?
 C14 C3 C4 116.47(11) . . ?
 C2 C3 H3 109.3 . . ?
 C2 C3 C4 102.23(10) . . ?
 C4 C3 H3 109.3 . . ?
 C6 C5 H5 114.4 . . ?
 C4 C5 C6 109.82(11) . . ?
 C4 C5 H5 114.4 . . ?
 C9 C5 C6 102.35(11) . . ?
 C9 C5 H5 114.4 . . ?
 C9 C5 C4 99.84(11) . . ?
 C8 C21 H21 121.3 . . ?
 C20 C21 C8 117.44(13) . . ?
 C20 C21 H21 121.3 . . ?
 C8 C7 C6 109.50(12) . . ?
 C18 C7 C6 129.71(12) . . ?
 C18 C7 C8 120.63(12) . . ?
 C3 C2 H2 114.4 . . ?
 C9 C2 C3 101.70(11) . . ?
 C9 C2 H2 114.4 . . ?
 C9 C2 C1 100.69(11) . . ?
 C1 C2 C3 109.59(11) . . ?
 C1 C2 H2 114.4 . . ?
 C10 C4 C3 118.05(11) . . ?
 C10 C4 C5 115.97(11) . . ?
 C10 C4 H4 106.2 . . ?
 C3 C4 H4 106.2 . . ?
 C5 C4 C3 103.44(11) . . ?
 C5 C4 H4 106.2 . . ?
 C5 C9 H9A 112.8 . . ?
 C5 C9 H9B 112.8 . . ?
 C2 C9 C5 94.77(10) . . ?
 C2 C9 H9A 112.8 . . ?
 C2 C9 H9B 112.8 . . ?
 H9A C9 H9B 110.2 . . ?
 C21 C20 H20 119.0 . . ?
 C19 C20 C21 122.08(13) . . ?
 C19 C20 H20 119.0 . . ?
 C7 C18 N2 118.82(12) . . ?
 C7 C18 C19 118.59(13) . . ?
 C19 C18 N2 122.59(13) . . ?
 N1 C1 C6 105.33(11) . . ?
 N1 C1 C2 111.96(11) . . ?
 N1 C1 H1 112.0 . . ?
 C6 C1 H1 112.0 . . ?
 C2 C1 C6 102.92(10) . . ?
 C2 C1 H1 112.0 . . ?
 O3 C15 H15 109.4 . . ?
 O3 C15 C16 109.97(11) . . ?
 O3 C15 C17 105.62(12) . . ?
 C16 C15 H15 109.4 . . ?
 C17 C15 H15 109.4 . . ?
 C17 C15 C16 113.02(13) . . ?
 C20 C19 C18 120.08(13) . . ?
 C20 C19 H19 120.0 . . ?
 C18 C19 H19 120.0 . . ?
 O1 C11 H11 109.5 . . ?
 O1 C11 C12 107.72(12) . . ?
 O1 C11 C13 106.85(13) . . ?
 C12 C11 H11 109.5 . . ?
 C12 C11 C13 113.67(15) . . ?
 C13 C11 H11 109.5 . . ?
 C15 C16 H16A 109.5 . . ?
 C15 C16 H16B 109.5 . . ?
 C15 C16 H16C 109.5 . . ?
 H16A C16 H16B 109.5 . . ?
 H16A C16 H16C 109.5 . . ?
 H16B C16 H16C 109.5 . . ?
 N1 C33 H33A 109.5 . . ?
 N1 C33 H33B 109.5 . . ?
 N1 C33 H33C 109.5 . . ?
 H33A C33 H33B 109.5 . . ?
 H33A C33 H33C 109.5 . . ?
 H33B C33 H33C 109.5 . . ?
 N2 C22 H22A 109.9 . . ?
 N2 C22 H22B 109.9 . . ?
 N2 C22 C23 108.93(13) . . ?
 H22A C22 H22B 108.3 . . ?
 C23 C22 H22A 109.9 . . ?
 C23 C22 H22B 109.9 . . ?
 N2 C25 H25A 109.8 . . ?
 N2 C25 H25B 109.8 . . ?
 N2 C25 C24 109.17(13) . . ?
 H25A C25 H25B 108.3 . . ?
 C24 C25 H25A 109.8 . . ?
 C24 C25 H25B 109.8 . . ?
 O5 C24 C25 111.43(13) . . ?
 O5 C24 H24A 109.3 . . ?
 O5 C24 H24B 109.3 . . ?
 C25 C24 H24A 109.3 . . ?
 C25 C24 H24B 109.3 . . ?
 H24A C24 H24B 108.0 . . ?
 C11 C12 H12A 109.5 . . ?
 C11 C12 H12B 109.5 . . ?
 C11 C12 H12C 109.5 . . ?
 H12A C12 H12B 109.5 . . ?
 H12A C12 H12C 109.5 . . ?
 H12B C12 H12C 109.5 . . ?
 C15 C17 H17A 109.5 . . ?
 C15 C17 H17B 109.5 . . ?
 C15 C17 H17C 109.5 . . ?
 H17A C17 H17B 109.5 . . ?
 H17A C17 H17C 109.5 . . ?
 H17B C17 H17C 109.5 . . ?
 O5 C23 C22 111.25(14) . . ?
 O5 C23 H23A 109.4 . . ?
 O5 C23 H23B 109.4 . . ?
 C22 C23 H23A 109.4 . . ?
 C22 C23 H23B 109.4 . . ?
 H23A C23 H23B 108.0 . . ?
 C11 C13 H13A 109.5 . . ?
 C11 C13 H13B 109.5 . . ?
 C11 C13 H13C 109.5 . . ?
 H13A C13 H13B 109.5 . . ?
 H13A C13 H13C 109.5 . . ?
 H13B C13 H13C 109.5 . . ?

loop_
  _geom_torsion_atom_site_label_1
  _geom_torsion_atom_site_label_2
  _geom_torsion_atom_site_label_3
  _geom_torsion_atom_site_label_4
  _geom_torsion
  _geom_torsion_site_symmetry_1
  _geom_torsion_site_symmetry_2
  _geom_torsion_site_symmetry_3
  _geom_torsion_site_symmetry_4
  _geom_torsion_publ_flag
 O3 C14 C3 C2 -81.19(13) . . . . ?
 O3 C14 C3 C4 163.20(11) . . . . ?
 O4 C14 C3 C2 94.14(16) . . . . ?
 O4 C14 C3 C4 -21.48(19) . . . . ?
 O1 C10 C4 C3 -58.45(15) . . . . ?
 O1 C10 C4 C5 178.03(11) . . . . ?
 O2 C10 C4 C3 126.76(14) . . . . ?
 O2 C10 C4 C5 3.23(19) . . . . ?
 N2 C18 C19 C20 179.66(13) . . . . ?
 N2 C22 C23 O5 59.55(19) . . . . ?
 N2 C25 C24 O5 -58.56(19) . . . . ?
 N1 C8 C21 C20 -179.39(13) . . . . ?
 N1 C8 C7 C6 5.38(15) . . . . ?
 N1 C8 C7 C18 -178.83(12) . . . . ?
 C14 O3 C15 C16 87.95(14) . . . . ?
 C14 O3 C15 C17 -149.81(13) . . . . ?
 C14 C3 C2 C9 -155.74(11) . . . . ?
 C14 C3 C2 C1 -49.79(14) . . . . ?
 C14 C3 C4 C10 -14.94(17) . . . . ?
 C14 C3 C4 C5 114.66(12) . . . . ?
 C10 O1 C11 C12 -111.98(14) . . . . ?
 C10 O1 C11 C13 125.53(14) . . . . ?
 C6 C5 C4 C10 63.70(15) . . . . ?
 C6 C5 C4 C3 -67.15(13) . . . . ?
 C6 C5 C9 C2 54.43(12) . . . . ?
 C6 C7 C18 N2 -6.4(2) . . . . ?
 C6 C7 C18 C19 173.01(13) . . . . ?
 C8 N1 C1 C6 12.48(14) . . . . ?
 C8 N1 C1 C2 123.62(12) . . . . ?
 C8 C21 C20 C19 -1.5(2) . . . . ?
 C8 C7 C18 N2 178.81(12) . . . . ?
 C8 C7 C18 C19 -1.8(2) . . . . ?
 C3 C2 C9 C5 55.49(11) . . . . ?
 C3 C2 C1 N1 179.83(11) . . . . ?
 C3 C2 C1 C6 -67.52(13) . . . . ?
 C5 C6 C7 C8 -109.15(13) . . . . ?
 C5 C6 C7 C18 75.56(18) . . . . ?
 C5 C6 C1 N1 112.59(11) . . . . ?
 C5 C6 C1 C2 -4.85(12) . . . . ?
 C21 C8 C7 C6 -174.09(12) . . . . ?
 C21 C8 C7 C18 1.7(2) . . . . ?
 C21 C20 C19 C18 1.4(2) . . . . ?
 C7 C6 C5 C4 -174.26(11) . . . . ?
 C7 C6 C5 C9 80.37(14) . . . . ?
 C7 C6 C1 N1 -8.69(13) . . . . ?
 C7 C6 C1 C2 -126.12(11) . . . . ?
 C7 C8 C21 C20 0.0(2) . . . . ?
 C7 C18 C19 C20 0.3(2) . . . . ?
 C2 C3 C4 C10 -134.79(12) . . . . ?
 C2 C3 C4 C5 -5.20(13) . . . . ?
 C4 C3 C2 C9 -31.42(12) . . . . ?
 C4 C3 C2 C1 74.53(13) . . . . ?
 C4 C5 C9 C2 -58.55(11) . . . . ?
 C9 C5 C4 C10 170.76(11) . . . . ?
 C9 C5 C4 C3 39.91(12) . . . . ?
 C9 C2 C1 N1 -73.54(13) . . . . ?
 C9 C2 C1 C6 39.11(12) . . . . ?
 C18 N2 C22 C23 170.56(13) . . . . ?
 C18 N2 C25 C24 -171.97(13) . . . . ?
 C1 N1 C8 C21 167.91(13) . . . . ?
 C1 N1 C8 C7 -11.51(15) . . . . ?
 C1 C6 C5 C4 74.26(13) . . . . ?
 C1 C6 C5 C9 -31.11(12) . . . . ?
 C1 C6 C7 C8 2.39(14) . . . . ?
 C1 C6 C7 C18 -172.90(13) . . . . ?
 C1 C2 C9 C5 -57.32(12) . . . . ?
 C15 O3 C14 O4 -7.39(19) . . . . ?
 C15 O3 C14 C3 168.02(11) . . . . ?
 C11 O1 C10 O2 -6.2(2) . . . . ?
 C11 O1 C10 C4 178.93(11) . . . . ?
 C33 N1 C8 C21 21.5(2) . . . . ?
 C33 N1 C8 C7 -157.93(13) . . . . ?
 C33 N1 C1 C6 159.79(12) . . . . ?
 C33 N1 C1 C2 -89.08(15) . . . . ?
 C22 N2 C18 C7 -101.57(15) . . . . ?
 C22 N2 C18 C19 79.09(17) . . . . ?
 C22 N2 C25 C24 59.43(17) . . . . ?
 C25 N2 C18 C7 132.09(14) . . . . ?
 C25 N2 C18 C19 -47.25(19) . . . . ?
 C25 N2 C22 C23 -59.79(17) . . . . ?
 C24 O5 C23 C22 -57.83(19) . . . . ?
 C23 O5 C24 C25 57.42(18) . . . . ?

_shelx_res_file
;
TITL jc3-35-2_a.res in P2(1)/n
    jc3-35-2.res
    created by SHELXL-2018/1 at 17:21:58 on 27-Nov-2020
REM Old TITL JC3-35-2 in P2(1)/n
REM SHELXT solution in P2(1)/n: R1 0.122, Rweak 0.019, Alpha 0.028
REM <I/s> 0.447 for 232 systematic absences, Orientation as input
REM Formula found by SHELXT: C21 N1 O5
CELL 1.54184 9.5784 12.9458 19.7562 90 100.569 90
ZERR 4 0.0001 0.0001 0.0002 0 0.001 0
LATT 1
SYMM 0.5-X,0.5+Y,0.5-Z
SFAC C H N O
UNIT 104 144 8 20

L.S. 20
PLAN  1
CONF
MORE -1
BOND $H
fmap 2
acta
REM <olex2.extras>
REM <HklSrc "%.\\JC3-35-2.hkl">
REM </olex2.extras>

WGHT    0.054500    1.120400
FVAR       0.32622
O3    4    0.502018    0.777533    0.808453    11.00000    0.01922    0.02461 =
         0.02150   -0.00332    0.00260   -0.00289
O4    4    0.529256    0.731336    0.701688    11.00000    0.02504    0.02670 =
         0.02328   -0.00170    0.00707   -0.00226
O1    4    0.258760    0.789490    0.615879    11.00000    0.03246    0.01760 =
         0.02243   -0.00073    0.00565    0.00235
O2    4    0.306176    0.641614    0.563909    11.00000    0.03997    0.02134 =
         0.02143   -0.00145    0.00691    0.00533
O5    4    0.164001    0.352565    0.420014    11.00000    0.03165    0.03787 =
         0.02344   -0.00402   -0.00001   -0.00084
N2    3    0.329305    0.342847    0.554784    11.00000    0.02376    0.02111 =
         0.02140   -0.00165    0.00126    0.00127
N1    3    0.522937    0.409641    0.788109    11.00000    0.02647    0.02176 =
         0.02218    0.00184   -0.00099    0.00179
C14   1    0.461962    0.730260    0.747654    11.00000    0.02018    0.01697 =
         0.02116    0.00065    0.00280    0.00348
C10   1    0.276754    0.686252    0.612944    11.00000    0.01918    0.01922 =
         0.02188   -0.00136   -0.00001    0.00193
C6    1    0.408718    0.483167    0.679740    11.00000    0.01928    0.01656 =
         0.02068    0.00008    0.00253   -0.00044
AFIX  13
H6    2    0.450734    0.521831    0.645824    11.00000   -1.20000
AFIX   0
C8    1    0.508604    0.332292    0.738868    11.00000    0.01798    0.02054 =
         0.02454    0.00235    0.00440   -0.00162
C3    1    0.327488    0.669146    0.748200    11.00000    0.02070    0.01952 =
         0.02026   -0.00140    0.00441    0.00003
AFIX  13
H3    2    0.265015    0.708416    0.772842    11.00000   -1.20000
AFIX   0
C5    1    0.253150    0.516341    0.678704    11.00000    0.01894    0.01889 =
         0.02207   -0.00184    0.00205   -0.00172
AFIX  13
H5    2    0.183086    0.480733    0.644169    11.00000   -1.20000
AFIX   0
C21   1    0.557773    0.230900    0.746782    11.00000    0.02014    0.02259 =
         0.02794    0.00708    0.00397   -0.00085
AFIX  43
H21   2    0.606275    0.206819    0.788945    11.00000   -1.20000
AFIX   0
C7    1    0.435324    0.368475    0.675030    11.00000    0.01730    0.01839 =
         0.02362    0.00207    0.00500    0.00026
C2    1    0.364549    0.563229    0.785118    11.00000    0.02431    0.02050 =
         0.01870    0.00019    0.00386   -0.00061
AFIX  13
H2    2    0.381787    0.566835    0.835514    11.00000   -1.20000
AFIX   0
C4    1    0.241925    0.635053    0.676405    11.00000    0.01695    0.01934 =
         0.02258   -0.00113    0.00303    0.00143
AFIX  13
H4    2    0.142243    0.651429    0.676941    11.00000   -1.20000
AFIX   0
C9    1    0.236165    0.497108    0.753460    11.00000    0.02126    0.02184 =
         0.02561    0.00077    0.00675   -0.00180
AFIX  23
H9A   2    0.147343    0.523682    0.763319    11.00000   -1.20000
H9B   2    0.247363    0.424960    0.766583    11.00000   -1.20000
AFIX   0
C20   1    0.531487    0.167039    0.689136    11.00000    0.02587    0.01630 =
         0.03547    0.00394    0.00708    0.00114
AFIX  43
H20   2    0.565280    0.099547    0.692912    11.00000   -1.20000
AFIX   0
C18   1    0.406949    0.303208    0.618765    11.00000    0.02015    0.02007 =
         0.02418    0.00099    0.00429   -0.00103
C1    1    0.483397    0.509693    0.755081    11.00000    0.01972    0.01885 =
         0.02197    0.00110    0.00169   -0.00103
AFIX  13
H1    2    0.565947    0.554758    0.756043    11.00000   -1.20000
AFIX   0
C15   1    0.644804    0.822948    0.822154    11.00000    0.01639    0.02519 =
         0.02610   -0.00107    0.00147   -0.00078
AFIX  13
H15   2    0.708286    0.781526    0.799365    11.00000   -1.20000
AFIX   0
C19   1    0.456471    0.200908    0.626234    11.00000    0.02917    0.01800 =
         0.02953   -0.00129    0.00538   -0.00004
AFIX  43
H19   2    0.438943    0.155858    0.588972    11.00000   -1.20000
AFIX   0
C11   1    0.290619    0.850909    0.558723    11.00000    0.04070    0.02041 =
         0.01975    0.00093    0.00570    0.00296
AFIX  13
H11   2    0.310545    0.804868    0.522282    11.00000   -1.20000
AFIX   0
C16   1    0.639746    0.931723    0.795151    11.00000    0.02531    0.02414 =
         0.03528   -0.00026    0.00206   -0.00186
AFIX 137
H16A  2    0.600685    0.931636    0.746793    11.00000   -1.50000
H16B  2    0.734086    0.959789    0.802403    11.00000   -1.50000
H16C  2    0.581235    0.973199    0.819015    11.00000   -1.50000
AFIX   0
C33   1    0.632542    0.405876    0.849009    11.00000    0.03379    0.03036 =
         0.02499    0.00170   -0.00316    0.00273
AFIX 137
H33A  2    0.631390    0.339475    0.870533    11.00000   -1.50000
H33B  2    0.615561    0.458743    0.880599    11.00000   -1.50000
H33C  2    0.723480    0.416909    0.836348    11.00000   -1.50000
AFIX   0
C22   1    0.180957    0.312803    0.541369    11.00000    0.02412    0.04670 =
         0.02963    0.00249    0.00415   -0.00425
AFIX  23
H22A  2    0.138630    0.327544    0.581314    11.00000   -1.20000
H22B  2    0.172780    0.239238    0.532173    11.00000   -1.20000
AFIX   0
C25   1    0.390855    0.319464    0.493985    11.00000    0.02861    0.04668 =
         0.02900    0.00494    0.00832    0.00580
AFIX  23
H25A  2    0.384779    0.245872    0.484682    11.00000   -1.20000
H25B  2    0.490212    0.339232    0.502156    11.00000   -1.20000
AFIX   0
C24   1    0.310539    0.378353    0.432856    11.00000    0.03050    0.04427 =
         0.02816    0.00402    0.00505   -0.00020
AFIX  23
H24A  2    0.321211    0.451926    0.441584    11.00000   -1.20000
H24B  2    0.350645    0.362561    0.392398    11.00000   -1.20000
AFIX   0
C12   1    0.420039    0.914860    0.585457    11.00000    0.05638    0.03117 =
         0.03063    0.00080    0.01161   -0.01272
AFIX 137
H12A  2    0.400155    0.960452    0.620822    11.00000   -1.50000
H12B  2    0.445003    0.954757    0.548484    11.00000   -1.50000
H12C  2    0.497586    0.870200    0.604134    11.00000   -1.50000
AFIX   0
C17   1    0.693154    0.816830    0.898835    11.00000    0.03265    0.05538 =
         0.02859    0.00649   -0.00554   -0.01165
AFIX 137
H17A  2    0.631714    0.858026    0.921211    11.00000   -1.50000
H17B  2    0.788658    0.842250    0.910782    11.00000   -1.50000
H17C  2    0.689977    0.746307    0.913497    11.00000   -1.50000
AFIX   0
C23   1    0.104181    0.372628    0.479652    11.00000    0.02598    0.06572 =
         0.02925    0.00310    0.00283    0.00526
AFIX  23
H23A  2    0.004633    0.353351    0.470628    11.00000   -1.20000
H23B  2    0.110209    0.445970    0.489818    11.00000   -1.20000
AFIX   0
C13   1    0.159881    0.914270    0.531937    11.00000    0.05711    0.04310 =
         0.03859    0.01300    0.00783    0.01855
AFIX 137
H13A  2    0.081511    0.869017    0.515654    11.00000   -1.50000
H13B  2    0.177378    0.957291    0.494802    11.00000   -1.50000
H13C  2    0.137598    0.956804    0.568316    11.00000   -1.50000
AFIX   0
HKLF 4


REM  jc3-35-2_a.res in P2(1)/n
REM R1 =  0.0416 for    4249 Fo > 4sig(Fo)  and  0.0478 for all    4829 data
REM    303 parameters refined using      0 restraints

END

WGHT      0.0545      1.1233

REM Highest difference peak  0.391,  deepest hole -0.277,  1-sigma level  0.044
Q1    1   0.3971  0.3817  0.5191  11.00000  0.05    0.39
;
_shelx_res_checksum                81355
_shelx_hkl_file
;
   0   0  -1    0.03    0.09
   0   0  -2 1827.85   53.99
   0   0  -3   -0.03    0.33
   0   0  -4  564.67   17.08
   0   0  -5    0.04    0.53
   0   0  -6  505.87   15.68
   0   0  -7    0.07    0.73
   0   0  -8  225.20    7.73
   0   0  -9    0.59    0.69
   0   0 -10    9.37    1.19
   0   0 -11    0.39    0.81
   0   0 -12   47.10    2.86
   0   0  13    0.31    0.89
   0   0  13   -0.03    0.44
   0   0  13    0.09    0.41
   0   0 -13    0.34    1.01
   0   0 -14  271.98    9.68
   0   0  14  238.83    7.65
   0   0  14  262.41    9.42
   0   0  14  241.60    7.66
   0   0  14  256.88    7.79
   0   0 -15   -0.21    1.01
   0   0  15   -0.16    0.46
   0   0  15   -0.56    0.98
   0   0  15    0.59    0.46
   0   0  15    0.75    0.55
   0   0 -16  498.50   17.39
   0   0  16  501.74   15.14
   0   0  16  520.22   17.27
   0   0  16  485.88   15.13
   0   0  16  509.39   15.29
   0   0  17   -0.21    1.05
   0   0 -17    0.70    1.08
   0   0  17   -0.62    0.49
   0   0  17   -0.14    0.57
   0   0 -18   10.03    1.76
   0   0 -18   13.98    1.11
   0   0  18   12.16    0.98
   0   0  18   12.11    1.80
   0   0 -19    0.44    0.67
   0   0 -20    4.05    0.75
   0   0 -21    0.18    0.59
   0   0 -22   61.04    2.30
   0   0 -23    0.71    0.42
   0   0 -24   13.59    0.68
   0  -1   0    0.15    0.17
   0  -1  -1  570.08   16.97
   0  -1  -2   39.50    1.39
   0  -1  -2   39.00    1.47
   0  -1  -3   41.11    1.63
   0  -1  -4  881.72   26.50
   0  -1  -5   61.60    2.50
   0   1  -6    0.77    0.64
   0  -1  -6    0.81    0.64
   0   1  -7   11.92    1.06
   0  -1  -7   11.31    1.14
   0   1  -8    9.89    1.13
   0  -1  -8    8.28    0.59
   0   1  -9  373.05   11.43
   0  -1  -9  331.11   10.40
   0   1 -10    1.84    0.84
   0   1 -11  351.26   12.00
   0  -1  12   27.18    1.19
   0   1 -12   28.42    2.18
   0   1 -13   25.95    2.20
   0  -1 -13   22.27    1.11
   0   1  13   21.99    1.97
   0  -1  13   22.18    1.07
   0   1  13   23.39    1.13
   0   1  14   20.23    1.09
   0   1 -14   18.11    2.01
   0  -1 -14   19.78    1.07
   0   1  14   20.84    2.02
   0  -1  14   19.63    1.04
   0  -1  14   20.16    1.06
   0   1  15    5.10    0.70
   0   1 -15    4.76    1.35
   0  -1 -15    5.43    0.64
   0   1  15    7.30    1.49
   0  -1  15    5.45    0.64
   0  -1  15    6.14    0.69
   0   1  16   89.32    3.20
   0   1 -16   92.62    4.87
   0  -1 -16   85.25    3.14
   0   1  16   96.07    4.75
   0  -1  16   88.54    3.10
   0  -1  16   89.17    3.11
   0   1  17  104.22    3.54
   0   1 -17   89.11    5.04
   0  -1 -17   99.16    3.46
   0   1  17   94.27    4.99
   0  -1  17  102.51    5.11
   0  -1  17   93.42    3.39
   0  -1  17  101.33    3.42
   0   1 -18    0.17    0.64
   0   1 -18   -1.19    1.13
   0   1  18   -0.65    1.08
   0  -1  18    0.86    0.99
   0  -1  18    0.18    0.50
   0  -1  18   -0.07    0.52
   0   1  18    0.61    0.61
   0  -1  19   13.45    0.90
   0   1 -19   16.39    1.13
   0   1 -20  104.83    3.75
   0   1 -21    1.34    0.57
   0   1 -22    2.05    0.55
   0   1 -23    0.60    0.42
   0   1 -24   10.09    0.55
   0  -2   0 1633.42   48.38
   0  -2   0 1640.80   48.40
   0  -2  -1  134.18    4.33
   0  -2  -1  136.27    4.39
   0  -2  -1  137.78    4.13
   0   2  -1  135.43    4.12
   0  -2  -2  123.80    3.97
   0  -2  -2  116.55    3.78
   0   2  -2  121.76    3.78
   0  -2  -3   54.95    2.05
   0  -2  -3   52.86    1.96
   0   2  -3   54.50    1.97
   0  -2  -4  108.15    3.83
   0  -2  -4  105.48    3.62
   0   2  -4  108.77    3.68
   0  -2  -4  108.28    3.68
   0  -2  -5   74.47    2.86
   0  -2  -5   69.59    2.54
   0   2  -5   70.45    2.69
   0  -2  -5   66.74    2.67
   0  -2  -6  107.32    4.17
   0  -2  -6  112.27    3.76
   0  -2  -6  108.35    4.02
   0   2  -6  111.63    4.03
   0  -2  -7   53.17    2.55
   0  -2  -7   51.96    2.07
   0   2  -7   53.86    2.46
   0  -2  -7   53.13    2.43
   0  -2  -8   63.06    2.94
   0  -2  -8   56.76    2.30
   0   2  -8   64.77    2.88
   0  -2  -8   65.62    2.87
   0  -2  -9    7.28    0.64
   0   2  -9    7.80    1.05
   0   2 -10   96.73    4.23
   0  -2 -10   96.72    4.17
   0   2 -11   56.57    3.04
   0  -2 -11   53.15    2.96
   0  -2  12   73.62    3.59
   0   2  12   71.25    3.59
   0  -2 -12   69.34    2.54
   0  -2  12   69.00    2.48
   0  -2 -12   77.30    3.77
   0   2 -12   76.82    3.75
   0   2  13   13.99    0.88
   0  -2  13   13.24    0.85
   0   2 -13   16.63    1.77
   0  -2 -13   13.39    1.69
   0  -2 -13   13.69    0.90
   0  -2  13   14.91    1.61
   0   2  13   13.12    1.60
   0  -2  13   14.86    0.91
   0  -2  13   15.27    0.89
   0   2  14   52.54    1.99
   0  -2  14   49.73    1.97
   0  -2 -14   50.25    3.20
   0   2 -14   48.72    3.21
   0  -2 -14   51.09    2.02
   0   2  14   51.14    3.11
   0  -2  14   46.50    3.00
   0  -2  14   48.98    1.95
   0  -2  14   48.13    1.96
   0   2  15   11.58    0.85
   0  -2  15    9.58    0.84
   0   2 -15    7.61    1.55
   0  -2 -15   10.28    1.60
   0  -2 -15    9.84    0.83
   0  -2  15   11.72    1.68
   0   2  15    8.78    1.51
   0  -2  15   10.51    0.84
   0  -2  15   11.28    0.85
   0  -2  16  136.12    4.68
   0   2  16  135.76    4.66
   0   2 -16  142.41    6.48
   0  -2 -16  141.97    6.45
   0  -2 -16  139.03    4.69
   0  -2  16  129.04    6.11
   0   2  16  135.77    6.18
   0  -2  16  140.86    4.63
   0  -2  16  140.92    4.61
   0  -2  17  137.55    4.60
   0   2  17  135.09    4.59
   0   2 -17  133.06    6.37
   0  -2 -17  128.55    6.30
   0  -2 -17  136.21    4.61
   0   2  17  136.15    6.22
   0  -2  17  136.58    6.21
   0  -2  17  133.28    4.52
   0  -2  17  135.32    4.52
   0  -2  18    0.73    0.60
   0   2  18    0.87    0.62
   0  -2 -18    0.46    0.54
   0   2  18   -0.21    0.96
   0  -2  18    0.63    0.99
   0  -2  18    0.68    0.57
   0  -2 -18    0.49    0.68
   0   2 -18    0.66    0.64
   0  -2  18    0.12    0.58
   0  -2  19   16.95    1.00
   0  -2 -19   17.21    1.15
   0   2 -19   17.82    1.17
   0  -2 -19   16.00    1.01
   0  -2  20   16.21    0.95
   0  -2 -20   15.19    1.07
   0   2 -20   18.02    1.13
   0   2 -21    1.49    0.58
   0  -2 -21    1.28    0.58
   0   2 -22   18.50    1.01
   0  -2 -22   19.25    1.04
   0   2 -23    6.49    0.56
   0  -2 -23    6.15    0.54
   0  -3   0    0.09    0.34
   0  -3   0    0.35    0.37
   0  -3   1 1725.66   51.23
   0  -3  -1 1760.26   51.42
   0  -3   1 1720.45   51.28
   0  -3  -2  680.68   20.56
   0  -3  -2  680.37   20.60
   0   3  -2  682.10   20.22
   0  -3  -2  676.47   20.23
   0  -3  -3  150.77    5.12
   0  -3  -3  149.72    5.04
   0  -3  -3  150.78    4.81
   0   3  -3  149.95    4.79
   0  -3  -4  564.21   16.68
   0  -3  -4  529.51   16.52
   0   3  -4  543.84   16.53
   0  -3  -5    1.03    0.50
   0   3  -5    1.02    0.58
   0  -3  -5    0.84    0.52
   0  -3  -6   21.41    1.59
   0  -3  -6   25.51    1.34
   0   3  -6   24.66    1.39
   0  -3  -6   22.07    1.39
   0  -3  -7  375.94   12.14
   0  -3  -7  363.02   11.58
   0   3  -7  356.08   11.82
   0  -3  -7  387.44   11.89
   0  -3  -8   82.24    3.53
   0  -3  -8   72.27    2.89
   0  -3  -8   74.12    3.24
   0   3  -8   75.36    3.26
   0  -3  -9    0.85    0.83
   0  -3  -9    0.29    0.40
   0  -3  -9    0.71    0.68
   0   3  -9   -0.50    0.74
   0  -3 -10   39.54    2.34
   0   3 -10   39.66    2.38
   0   3  11    1.48    0.82
   0  -3  11    1.83    0.92
   0  -3 -11    1.95    0.47
   0  -3  11    2.30    0.52
   0   3 -11    2.54    0.88
   0  -3 -11    2.94    0.92
   0   3  12   18.32    1.68
   0  -3  12   18.56    1.64
   0  -3 -12   15.42    0.95
   0  -3  12   15.54    0.92
   0  -3 -12   12.87    1.59
   0   3 -12   17.08    1.74
   0  -3 -13   50.34    3.16
   0   3 -13   53.31    3.18
   0  -3 -13   52.68    2.11
   0  -3  13   53.92    3.07
   0   3  13   55.48    3.15
   0  -3  13   55.30    2.07
   0   3  13   54.27    2.04
   0  -3  13   50.85    2.02
   0  -3  14   14.88    0.94
   0   3  14   14.38    0.92
   0   3 -14   13.08    1.67
   0  -3 -14   14.22    1.79
   0  -3 -14   13.70    0.97
   0  -3  14   13.39    1.70
   0   3  14   14.19    1.73
   0  -3  14   15.56    0.96
   0  -3  14   14.40    0.95
   0   3  15    8.59    0.77
   0  -3  15    7.89    0.77
   0  -3 -15    6.49    1.38
   0   3 -15    5.67    1.43
   0  -3 -15    8.26    0.81
   0  -3  15    6.26    1.34
   0   3  15    9.28    1.55
   0  -3  15    7.69    0.76
   0  -3  15    9.33    0.82
   0  -3  16    4.85    0.68
   0   3  16    4.30    0.66
   0   3 -16    5.38    1.35
   0  -3 -16    4.52    1.35
   0  -3 -16    4.67    0.72
   0   3  16    3.75    1.19
   0  -3  16    5.67    1.33
   0  -3  16    5.16    0.73
   0  -3  16    5.08    0.73
   0   3  17   33.99    1.56
   0  -3  17   33.31    1.56
   0  -3 -17   33.55    1.64
   0  -3 -17   33.20    1.61
   0   3 -17   33.10    1.62
   0   3  17   28.29    2.53
   0  -3  17   28.27    2.54
   0  -3  17   33.14    1.56
   0  -3  17   35.73    1.58
   0  -3 -17   24.29    2.53
   0   3 -17   27.58    2.62
   0   3 -18    9.67    0.91
   0  -3 -18    9.65    0.87
   0  -3 -18    9.36    0.90
   0  -3  18    6.91    0.80
   0  -3  18    8.33    0.83
   0  -3 -19    0.35    0.58
   0   3 -19    0.40    0.56
   0  -3  19    0.66    0.60
   0  -3 -19    0.23    0.52
   0  -3  20   14.43    0.91
   0   3 -20   14.76    1.00
   0  -3 -20   15.74    1.02
   0  -3 -20   12.90    0.90
   0   3 -21    1.70    0.57
   0  -3 -21    1.16    0.54
   0  -3 -22    0.40    0.44
   0   3 -22   -0.49    0.44
   0   3 -23    6.98    0.51
   0  -4   0  220.73    7.12
   0  -4   0  227.32    7.08
   0  -4   1  128.50    4.12
   0  -4  -1  129.33    4.31
   0  -4   1  122.46    4.18
   0   4  -2 1868.40   56.83
   0  -4  -2 1974.93   56.86
   0   4   2 1908.23   56.84
   0  -4   2 1929.89   57.10
   0  -4   2 1964.01   56.99
   0  -4  -2 1999.82   57.41
   0  -4  -3   89.70    3.55
   0  -4   3   93.53    3.07
   0   4   3   93.72    3.10
   0  -4  -3   94.46    3.13
   0   4  -3   95.91    3.11
   0  -4  -3   94.61    3.59
   0  -4  -4  103.56    4.07
   0   4   4  103.39    3.63
   0  -4   4  110.63    3.61
   0  -4  -4  102.97    3.96
   0   4  -4  109.97    3.66
   0  -4  -4  110.49    3.67
   0  -4  -5   11.89    1.20
   0  -4  -5   12.07    0.91
   0   4  -5   13.46    0.94
   0  -4  -5   13.29    1.06
   0   4  -6    4.31    0.74
   0  -4  -6    4.15    0.71
   0  -4  -6    5.45    0.79
   0   4  -7    6.31    0.84
   0  -4  -7    5.67    0.83
   0  -4  -7    6.92    0.82
   0   4  -8  600.17   19.17
   0  -4  -8  624.69   19.20
   0  -4  -9    1.76    0.89
   0   4  -9    1.63    0.72
   0  -4  -9    0.92    0.78
   0   4   9    1.33    0.72
   0  -4   9    1.67    0.76
   0  -4 -10   20.35    1.66
   0   4 -10   19.43    1.66
   0  -4  10   20.43    1.03
   0  -4  10   20.63    1.02
   0  -4 -10   20.21    1.04
   0   4  10   21.91    1.62
   0  -4  10   23.60    1.67
   0  -4 -11    2.56    0.97
   0   4 -11    3.87    1.04
   0   4  11    3.35    0.90
   0  -4  11    3.40    0.86
   0  -4  11    3.73    0.58
   0  -4 -11    4.84    0.60
   0  -4 -12   18.15    1.06
   0  -4 -12   15.90    1.74
   0   4 -12   17.14    1.78
   0   4  12   19.86    0.99
   0  -4  12   18.57    0.97
   0  -4  12   20.95    1.79
   0   4  12   21.47    1.86
   0  -4  12   18.91    1.06
   0  -4 -12   19.10    0.96
   0   4 -13    1.17    0.86
   0  -4 -13    0.84    0.84
   0  -4 -13    1.38    0.55
   0   4  13    1.08    0.83
   0  -4  13    0.61    0.89
   0  -4  13    1.24    0.57
   0  -4  13    1.00    0.49
   0   4  13    1.20    0.49
   0  -4  14  198.80    6.30
   0   4  14  193.90    6.29
   0  -4 -14  187.02    7.79
   0   4 -14  189.67    7.82
   0  -4 -14  200.70    6.46
   0  -4  14  195.39    7.71
   0   4  14  196.68    7.77
   0  -4  14  199.80    6.36
   0  -4  14  197.67    6.35
   0   4  15   76.75    2.75
   0  -4  15   75.06    2.75
   0   4 -15   69.56    4.06
   0  -4 -15   71.07    4.07
   0  -4 -15   77.52    2.91
   0  -4  15   69.09    3.93
   0   4  15   75.18    4.03
   0  -4  15   74.78    2.81
   0  -4  15   75.89    2.80
   0  -4  16   49.12    1.98
   0   4  16   47.26    1.95
   0   4 -16   48.81    2.05
   0  -4 -16   47.16    2.08
   0  -4 -16   50.05    2.06
   0  -4  16   41.21    3.00
   0   4  16   42.86    3.08
   0  -4 -16   39.69    3.08
   0   4 -16   48.85    3.35
   0  -4  16   48.81    2.03
   0  -4  16   46.92    1.98
   0  -4 -17   60.22    2.42
   0  -4 -17   62.97    2.50
   0   4 -17   63.02    2.44
   0  -4  17   50.64    3.41
   0   4  17   55.24    3.59
   0  -4  17   61.70    2.39
   0  -4 -17   51.77    3.58
   0   4 -17   50.34    3.53
   0  -4  17   65.53    2.43
   0  -4  18   49.94    2.07
   0  -4 -18   51.99    2.18
   0   4 -18   52.41    2.15
   0  -4 -18   50.75    2.12
   0  -4  19   26.75    1.34
   0  -4 -19   25.21    1.32
   0  -4 -19   24.48    1.33
   0   4 -19   26.83    1.35
   0  -4  20   39.70    1.64
   0  -4 -20   36.44    1.64
   0   4 -20   41.08    1.68
   0  -4 -20   37.18    1.65
   0  -4  21    4.74    0.59
   0   4 -21    5.06    0.59
   0  -4 -21    4.25    0.56
   0   4 -22    2.88    0.44
   0  -5   0    0.14    0.44
   0  -5  -1  312.83    9.88
   0  -5   1  309.09    9.76
   0  -5   1  312.08    9.67
   0  -5  -2   16.10    1.15
   0  -5   2   15.69    0.90
   0  -5   2   14.62    0.80
   0  -5  -3  241.04    8.06
   0  -5   3  248.47    7.38
   0  -5   3  250.34    7.57
   0  -5  -3  240.44    7.32
   0   5  -3  229.82    7.28
   0  -5   4   67.74    2.19
   0  -5   4   63.99    2.42
   0  -5  -4   73.00    3.07
   0   5   4   63.91    2.39
   0  -5   4   69.28    2.37
   0  -5  -4   69.89    2.44
   0   5  -4   69.21    2.42
   0  -5  -5  306.78    8.28
   0   5   5  291.38    7.43
   0  -5   5  304.89    7.41
   0  -5  -5  302.11    7.50
   0   5  -5  300.72    7.49
   0  -5  -6   36.19    2.16
   0   5   6   34.35    1.67
   0  -5   6   34.16    1.63
   0  -5  -6   34.17    1.69
   0   5  -6   35.50    1.69
   0  -5  -7   39.80    2.43
   0   5  -7   43.05    2.06
   0  -5  -7   46.80    2.12
   0   5   7   39.60    1.98
   0  -5   7   42.37    1.99
   0   5  -8   13.33    1.16
   0  -5  -8   13.59    1.16
   0   5   8   13.29    1.17
   0  -5   8   13.77    1.13
   0   5   9    0.76    0.68
   0  -5   9    0.18    0.57
   0  -5   9    0.21    0.41
   0   5  -9   -0.10    0.63
   0  -5  -9    0.61    0.63
   0  -5 -10   21.21    1.04
   0   5  10   21.48    1.63
   0  -5  10   21.26    1.59
   0  -5  10   21.84    1.07
   0  -5  10   19.76    1.06
   0  -5 -10   24.13    1.72
   0   5 -10   17.97    1.59
   0   5 -11   27.65    2.00
   0  -5 -11   27.77    2.00
   0   5  11   26.28    1.92
   0  -5  11   22.84    1.83
   0  -5 -11   29.17    1.27
   0  -5  11   26.06    1.29
   0  -5 -11   29.66    1.37
   0  -5 -12   19.27    1.86
   0   5 -12   21.10    1.90
   0  -5  12   22.59    1.08
   0  -5  12   24.69    1.91
   0   5  12   20.96    1.86
   0  -5  12   23.29    1.20
   0  -5 -12   22.94    1.25
   0  -5 -13   17.66    1.13
   0   5 -13   17.11    1.77
   0  -5 -13   17.60    1.78
   0  -5  13   18.47    0.99
   0   5  13   18.39    0.98
   0   5  13   18.10    1.77
   0  -5  13   17.32    1.70
   0  -5  13   17.81    1.10
   0  -5 -13   17.62    1.00
   0  -5  14    1.07    0.64
   0  -5 -14    0.21    0.60
   0  -5 -14    1.11    0.53
   0  -5 -14    0.18    0.78
   0   5 -14    0.97    0.49
   0   5 -14    1.41    0.90
   0   5  14    1.48    0.52
   0  -5  14    1.66    0.53
   0   5  14    1.33    0.88
   0  -5  14    1.60    0.93
   0  -5  14    1.60    0.65
   0  -5 -14    1.20    0.48
   0   5  15    6.46    0.71
   0  -5  15    6.91    0.70
   0  -5 -15    8.98    0.92
   0  -5  15    5.44    1.21
   0   5  15    5.46    1.26
   0  -5 -15    6.99    1.37
   0  -5 -15    6.46    0.74
   0   5 -15    6.70    0.75
   0   5 -15    6.38    1.33
   0  -5  15    7.18    0.85
   0  -5  15    7.45    0.84
   0  -5 -16   43.89    1.92
   0  -5 -16   40.48    1.75
   0   5 -16   41.85    1.77
   0  -5  16   30.73    2.49
   0   5  16   33.43    2.64
   0  -5  16   41.11    1.82
   0  -5 -16   27.91    2.55
   0  -5  16   41.89    1.80
   0   5 -17   19.85    1.14
   0  -5 -17   18.82    1.24
   0  -5 -17   19.28    1.14
   0  -5  17   19.15    1.18
   0  -5 -18   20.34    1.15
   0  -5 -18   23.09    1.30
   0   5 -18   21.59    1.18
   0  -5  18   21.50    1.23
   0   5 -19   12.47    0.87
   0  -5 -19   13.47    0.99
   0  -5  19   14.39    0.97
   0  -5 -20   22.53    1.22
   0   5 -20   24.34    1.14
   0  -5  20   26.26    1.22
   0   5 -21    9.30    0.63
   0  -5  21   10.30    0.72
   0  -6   0  688.57   21.00
   0  -6   1    1.12    0.43
   0  -6  -1    1.84    0.58
   0  -6  -2   95.04    3.71
   0  -6   2   94.24    3.24
   0  -6   3  508.41   15.53
   0  -6   3  502.96   15.27
   0  -6  -3  527.17   16.15
   0  -6   4   22.84    1.11
   0  -6  -4   24.20    1.63
   0  -6   5    5.70    0.53
   0  -6  -5    6.57    0.59
   0  -6  -6   56.45    2.91
   0  -6   6   51.17    2.08
   0  -6  -6   52.23    2.16
   0  -6  -7   30.36    2.18
   0  -6   7   30.15    1.55
   0  -6  -7   32.65    1.67
   0  -6  -8   -0.08    0.49
   0   6   8   -0.23    0.57
   0  -6   8   -0.07    0.45
   0  -6  -8    0.30    0.95
   0  -6  -8    0.03    0.41
   0  -6   8    0.15    0.40
   0  -6   8    0.19    0.46
   0  -6   8    0.31    0.34
   0  -6  -8    0.28    0.45
   0  -6  -9  108.65    4.37
   0   6   9  112.20    4.36
   0  -6   9  114.88    4.30
   0  -6  -9  109.24    3.74
   0  -6  -9  105.19    5.05
   0  -6   9  112.23    3.70
   0  -6   9  113.70    3.69
   0  -6   9  107.97    3.70
   0  -6  -9  110.81    3.78
   0  -6 -10  100.50    4.37
   0  -6  10  104.86    4.29
   0   6  10  108.67    4.40
   0  -6 -10  111.38    3.68
   0  -6  10  110.70    3.60
   0  -6  10  107.81    3.64
   0  -6 -10  102.39    3.71
   0  -6 -11   18.49    1.02
   0  -6  11   15.60    1.44
   0  -6  11   18.65    0.94
   0  -6 -11   15.57    1.49
   0  -6  12  158.48    6.40
   0  -6 -12  172.95    5.57
   0  -6  12  172.43    5.59
   0  -6  12  170.16    5.44
   0  -6 -12  169.94    6.65
   0  -6 -13    0.78    0.77
   0  -6 -13    0.93    0.44
   0  -6 -13    1.01    0.62
   0  -6  13    1.10    0.74
   0  -6  13    1.47    0.63
   0  -6 -13    1.74    0.55
   0  -6  14  164.41    5.37
   0  -6 -14  168.54    5.51
   0  -6 -14  156.07    5.25
   0  -6  14  165.81    5.40
   0  -6 -14  163.12    5.31
   0  -6 -15    5.02    0.61
   0  -6 -15    4.95    0.82
   0  -6 -15    4.87    0.65
   0  -6  15    5.89    0.78
   0  -6 -16  225.23    7.47
   0  -6 -16  240.44    7.73
   0  -6  16  249.28    7.61
   0  -6 -17    5.09    0.79
   0  -6  17    5.44    0.82
   0  -6 -18   26.08    1.42
   0  -6  18   27.00    1.37
   0  -6 -19   11.10    0.93
   0  -6  19   13.95    0.92
   0  -6 -20    3.44    0.59
   0  -6  20    5.06    0.64
   0  -7   0    0.26    0.42
   0  -7   1  538.51   16.52
   0  -7  -1  536.93   16.83
   0  -7   2  257.47    8.24
   0  -7  -2  275.74    8.89
   0  -7  -3   12.89    1.22
   0  -7  -4   31.56    2.01
   0  -7   5   44.74    1.76
   0  -7  -5   48.26    2.65
   0  -7  -5   46.29    1.78
   0  -7  -5   45.96    1.79
   0  -7   6  141.53    4.68
   0  -7  -6  144.71    4.71
   0  -7  -6  142.69    4.69
   0  -7  -6  144.83    5.88
   0  -7  -6  145.29    4.67
   0  -7   7    3.11    0.46
   0  -7   7    3.60    0.51
   0  -7  -7    3.03    0.52
   0  -7  -7    3.49    1.09
   0  -7  -7    2.75    0.52
   0  -7   8    6.38    0.67
   0  -7   8    6.16    0.59
   0  -7   8    7.05    0.63
   0  -7  -8    6.17    1.25
   0  -7  -8    8.62    0.70
   0  -7  -8    5.85    0.66
   0  -7   9   55.80    2.08
   0  -7   9   55.83    2.10
   0  -7   9   54.65    2.13
   0  -7  -9   54.96    2.15
   0  -7  -9   53.12    2.15
   0  -7  10    4.05    0.69
   0  -7  10    2.73    0.52
   0  -7 -10    2.74    0.58
   0  -7 -10    3.77    0.65
   0  -7  11    0.69    0.42
   0  -7 -11    0.62    0.55
   0  -7 -11    0.75    0.57
   0  -7  12    2.13    0.47
   0  -7 -12    1.18    0.56
   0  -7 -12    2.64    0.66
   0  -7  13   54.26    2.20
   0  -7 -13   53.49    2.18
   0  -7 -14    0.18    0.52
   0  -7 -15   12.69    0.92
   0  -7 -15   13.90    1.12
   0  -7 -16    0.54    0.51
   0  -7 -16    0.28    0.65
   0  -7  17   14.54    1.05
   0  -7 -17   14.86    1.11
   0  -7  18    3.40    0.68
   0  -7 -18    2.85    0.69
   0  -7  19   12.46    0.85
   0  -7 -19    9.69    0.84
   0  -7 -20    5.08    0.58
   0  -7  20    4.03    0.56
   0  -7 -20    3.47    0.45
   0  -8   0    2.30    0.52
   0  -8   0    2.22    0.43
   0  -8   0    2.03    0.43
   0  -8   0    2.41    0.44
   0  -8  -1   66.50    2.46
   0  -8  -1   69.18    2.99
   0  -8   1   67.36    2.44
   0  -8  -1   70.40    2.46
   0  -8   1   70.08    2.48
   0  -8  -1   70.04    2.45
   0  -8   2   17.12    0.92
   0  -8  -2   19.35    1.44
   0  -8  -2   19.22    0.98
   0  -8  -2   17.86    0.97
   0  -8  -2   18.12    0.92
   0  -8   2   17.68    0.97
   0  -8   3   48.99    1.87
   0  -8  -3   46.93    2.54
   0  -8   3   47.05    1.81
   0  -8  -3   46.77    1.86
   0  -8   4   56.86    2.13
   0  -8   4   54.83    2.04
   0  -8  -4   56.47    2.94
   0  -8  -5   23.52    1.17
   0  -8   5   22.24    1.06
   0  -8  -5   23.22    1.15
   0  -8  -5   18.84    1.75
   0  -8  -5   21.63    1.07
   0  -8  -5   23.42    1.14
   0  -8   6    0.22    0.35
   0  -8  -6    0.31    0.73
   0  -8  -6    0.29    0.47
   0  -8  -6    0.56    0.48
   0  -8  -6    0.22    0.43
   0  -8   6   -0.04    0.41
   0  -8  -6    0.15    0.45
   0  -8  -7    2.17    0.90
   0  -8  -7    2.32    0.56
   0  -8   7    1.35    0.37
   0  -8  -7    1.79    0.52
   0  -8   7    1.82    0.41
   0  -8   7    0.98    0.46
   0  -8  -7    2.48    0.52
   0  -8  -8  133.74    4.45
   0  -8  -8  126.37    4.41
   0  -8   8  133.70    4.41
   0  -8  -8  131.01    4.37
   0  -8  -9   45.19    1.94
   0  -8  -9   47.31    1.96
   0  -8   9   43.22    1.87
   0  -8  -9   46.34    1.86
   0  -8 -10   94.22    3.37
   0  -8 -10   91.26    3.38
   0  -8  10   94.98    3.31
   0  -8 -10   92.66    3.27
   0  -8 -11   30.47    1.43
   0  -8 -11   32.77    1.56
   0  -8  11   31.81    1.48
   0  -8 -11   34.39    1.60
   0  -8 -11   33.45    1.63
   0  -8  12  216.97    6.99
   0  -8 -12  219.65    7.06
   0  -8 -12  216.65    7.13
   0  -8  13    5.81    0.82
   0  -8 -13    5.81    0.76
   0  -8 -13    6.54    0.84
   0  -8  14    5.11    0.77
   0  -8 -14    3.75    0.67
   0  -8  15   26.57    1.37
   0  -8 -15   25.40    1.32
   0  -8 -16   36.66    1.58
   0  -8 -17    2.15    0.48
   0  -8 -17    2.84    0.67
   0  -8 -18   28.06    1.39
   0  -8  19    0.08    0.49
   0  -8 -19   -0.04    0.46
   0  -8  20    2.60    0.46
   0  -8 -20    1.76    0.36
   0   8  21    2.95    0.33
   0  -9   0    0.04    0.42
   0  -9   0   -0.29    0.40
   0  -9   0    0.23    0.43
   0  -9   0   -0.23    0.38
   0  -9   0   -0.20    0.48
   0  -9   1   23.69    1.15
   0  -9   1   24.79    1.19
   0  -9  -1   24.14    1.20
   0  -9  -1   22.85    1.17
   0  -9   1   22.73    1.16
   0  -9   1   24.78    1.20
   0  -9  -1   23.79    1.18
   0  -9  -1   25.98    1.24
   0  -9   1   23.51    1.22
   0  -9   2   48.56    1.84
   0  -9   2   49.16    1.89
   0  -9   2   47.56    1.87
   0  -9  -2   45.61    1.89
   0  -9  -2   45.98    1.88
   0  -9   2   48.98    1.93
   0  -9  -2   44.68    1.90
   0  -9   2   46.57    1.92
   0  -9   3   42.05    1.68
   0  -9   3   46.08    1.80
   0  -9  -3   39.86    2.44
   0  -9   3   45.41    1.77
   0  -9  -3   44.27    1.81
   0  -9  -3   41.07    1.81
   0  -9   3   43.32    1.82
   0  -9  -3   45.07    1.82
   0  -9  -4   22.35    1.07
   0  -9   4   23.26    1.06
   0  -9   4   22.67    1.11
   0  -9  -4   21.87    1.19
   0  -9   4   22.76    1.20
   0  -9   4   22.94    1.16
   0  -9   5  138.03    4.52
   0  -9  -5  131.66    4.63
   0  -9  -5  137.52    4.52
   0  -9  -5  142.90    4.62
   0  -9  -6   17.51    1.09
   0  -9   6   18.70    0.96
   0  -9  -6   18.50    1.02
   0  -9   6   17.53    1.09
   0  -9  -6   17.05    1.04
   0  -9   7   15.72    0.88
   0  -9  -7   16.00    1.05
   0  -9  -7   17.55    1.02
   0  -9   7   17.66    1.05
   0  -9  -7   15.19    0.99
   0  -9   8    1.98    0.43
   0  -9  -8    2.91    0.64
   0  -9  -8    2.84    0.59
   0  -9   8    2.72    0.59
   0  -9  -8    2.13    0.57
   0  -9  -9   41.73    1.85
   0  -9  -9   40.02    1.80
   0  -9   9   40.17    1.77
   0  -9  -9   39.38    1.73
   0  -9 -10   20.08    1.21
   0  -9 -10   20.88    1.14
   0  -9  10   20.94    1.16
   0  -9 -10   20.95    1.26
   0  -9 -10   21.01    1.26
   0  -9 -11   54.71    2.30
   0  -9  11   54.43    2.18
   0  -9 -11   56.00    2.16
   0  -9 -11   56.07    2.31
   0  -9 -11   55.94    2.31
   0  -9 -12    6.38    0.82
   0  -9  12    7.04    0.82
   0  -9 -12    5.65    0.77
   0  -9 -13   31.24    1.60
   0  -9  13   32.23    1.52
   0  -9 -13   32.61    1.56
   0  -9  13   30.09    1.39
   0  -9  14   28.20    1.41
   0  -9 -14   30.67    1.46
   0  -9 -14   27.42    1.52
   0  -9  15   27.37    1.35
   0  -9 -15   24.46    1.29
   0  -9 -15   27.09    1.44
   0  -9  16    3.14    0.65
   0  -9 -16    2.05    0.55
   0  -9  17    8.80    0.76
   0  -9 -17    7.93    0.63
   0  -9  18   17.01    0.92
   0  -9 -19    2.50    0.41
   0   9  20    0.61    0.26
   0 -10   0    2.84    0.56
   0 -10   0    4.38    0.59
   0 -10   0    3.41    0.55
   0 -10   0    2.98    0.51
   0 -10   0    4.26    0.68
   0 -10   1   68.02    2.45
   0 -10  -1   70.37    2.59
   0 -10   1   70.21    2.58
   0 -10   1   72.14    2.62
   0 -10  -1   64.14    2.58
   0 -10   1   68.23    2.62
   0 -10   1   68.41    2.58
   0 -10  -1   65.79    2.56
   0 -10  -1   68.75    2.60
   0 -10   1   70.58    2.55
   0 -10   2   17.42    1.03
   0 -10   2   18.79    1.00
   0 -10   2   16.69    1.03
   0 -10  -2   19.43    1.12
   0 -10  -2   17.43    1.06
   0 -10   2   18.21    1.08
   0 -10  -2   17.00    1.09
   0 -10   2   20.01    1.15
   0 -10  -3    0.41    0.49
   0 -10   3    0.17    0.41
   0 -10   3    0.11    0.41
   0 -10  -3    0.86    0.53
   0 -10   3    0.54    0.43
   0 -10  -3    0.05    0.50
   0 -10   3    0.43    0.51
   0 -10  -3    0.87    0.55
   0 -10   3    1.22    0.63
   0 -10  -4   49.04    1.94
   0 -10   4   50.03    1.91
   0 -10  -4   52.27    2.12
   0 -10   4   51.21    2.01
   0 -10  -4   48.44    2.06
   0 -10   4   48.84    2.08
   0 -10   4   52.82    2.06
   0 -10   5  165.89    5.59
   0 -10   5  169.73    5.48
   0 -10  -5  168.59    5.56
   0 -10  -6   18.92    1.14
   0 -10   6   18.06    0.98
   0 -10  -6   16.08    0.99
   0 -10  -6   18.84    1.12
   0 -10   7    0.15    0.39
   0 -10  -7    0.47    0.55
   0 -10  -7    0.94    0.50
   0 -10   7    0.10    0.55
   0 -10  -7   -0.41    0.60
   0 -10   7    1.00    0.50
   0 -10   8  210.47    6.63
   0 -10  -8  214.70    6.78
   0 -10  -8  208.03    6.77
   0 -10  -8  207.12    6.89
   0 -10   8  208.42    6.63
   0 -10  -9    4.05    0.67
   0 -10   9    4.38    0.62
   0 -10  -9    5.02    0.68
   0 -10  -9    5.92    0.80
   0 -10  -9    4.50    0.77
   0 -10 -10   13.24    1.01
   0 -10  10   16.32    0.99
   0 -10 -10   14.38    0.97
   0 -10 -10   14.34    1.10
   0 -10 -10   16.82    1.12
   0 -10 -11   40.91    1.86
   0 -10 -11   42.03    1.88
   0 -10 -11   39.81    1.72
   0 -10  11   43.44    1.77
   0 -10 -11   41.63    1.91
   0 -10 -12   14.14    1.06
   0 -10  12   15.29    0.99
   0 -10 -12   16.07    1.13
   0 -10  12   15.46    0.97
   0 -10  13    0.71    0.58
   0 -10 -13    0.74    0.63
   0 -10 -13    0.15    0.57
   0 -10  14   39.57    1.62
   0 -10 -14   38.21    1.68
   0 -10 -14   34.85    1.69
   0 -10  15    3.46    0.61
   0 -10 -15    3.25    0.62
   0 -10 -15    3.49    0.65
   0 -10  16    2.90    0.56
   0 -10 -16    2.25    0.50
   0 -10 -16    1.30    0.53
   0 -10 -17    0.72    0.47
   0 -10  17    0.66    0.46
   0  10  18    0.32    0.30
   0 -10  18    0.29    0.39
   0 -10 -18   -0.05    0.37
   0 -11   0    0.38    0.48
   0 -11   0    0.10    0.59
   0 -11   0   -0.15    0.45
   0 -11   0    0.55    0.51
   0 -11   0    0.29    0.51
   0 -11   1   16.64    1.01
   0 -11  -1   16.35    1.02
   0 -11  -1   15.96    1.03
   0 -11   1   16.24    1.00
   0 -11  -1   17.53    1.10
   0 -11   1   14.91    1.02
   0 -11   1   15.90    1.10
   0 -11  -1   17.60    1.11
   0 -11   1   15.77    0.91
   0 -11  -1   15.34    0.97
   0 -11  -2    0.59    0.56
   0 -11   2    0.60    0.47
   0 -11   2   -0.05    0.48
   0 -11  -2    0.25    0.52
   0 -11  -2    0.34    0.50
   0 -11   2    0.08    0.43
   0 -11  -2    0.49    0.59
   0 -11   2    0.51    0.62
   0 -11  -2    0.29    0.49
   0 -11  -2    0.60    0.52
   0 -11  -3   27.61    1.34
   0 -11   3   28.12    1.39
   0 -11   3   27.21    1.31
   0 -11  -3   28.85    1.48
   0 -11  -3   28.24    1.46
   0 -11   3   29.60    1.41
   0 -11  -3   29.63    1.48
   0 -11  -3   30.05    1.44
   0 -11   4    9.41    0.71
   0 -11  -4   11.46    0.94
   0 -11   4   10.25    0.82
   0 -11  -4   11.81    0.79
   0 -11  -4   11.78    0.95
   0 -11  -4    9.92    0.87
   0 -11  -5   56.83    2.29
   0 -11  -5   55.40    2.30
   0 -11   5   57.79    2.21
   0 -11  -6   10.73    0.89
   0 -11  -6   10.93    0.94
   0 -11   6    8.72    0.72
   0 -11  -7   65.87    2.48
   0 -11  -7   63.13    2.53
   0 -11  -7   65.00    2.56
   0 -11   7   59.38    2.29
   0 -11  -8    2.38    0.61
   0 -11  -8    2.25    0.52
   0 -11  -8    2.70    0.68
   0 -11  -9   33.30    1.51
   0 -11  -9   30.60    1.47
   0 -11  -9   32.49    1.64
   0 -11 -10    2.65    0.58
   0 -11 -10    2.75    0.66
   0 -11 -10    2.53    0.55
   0 -11  10    2.73    0.56
   0 -11 -10    3.85    0.78
   0 -11  11    7.62    0.75
   0 -11 -11    7.49    0.68
   0 -11  11    7.37    0.69
   0 -11 -11    7.06    0.85
   0 -11 -11    6.82    0.75
   0 -11  12    0.99    0.51
   0 -11 -12   -0.13    0.50
   0 -11 -12    1.40    0.67
   0 -11  12    0.72    0.51
   0 -11 -13    6.99    0.74
   0 -11 -13    8.44    0.79
   0 -11 -14    0.04    0.48
   0 -11 -14   -0.07    0.49
   0  11  14    0.45    0.40
   0 -11 -15   18.59    0.92
   0  11  15   13.79    0.79
   0  11  16    0.26    0.28
   0 -11 -16    0.11    0.42
   0 -11 -16    0.54    0.37
   0 -11 -17   34.69    1.32
   0 -12   0   65.36    2.52
   0 -12   0   66.47    2.50
   0 -12   0   63.52    2.53
   0 -12   0   64.45    2.49
   0 -12   0   62.15    2.35
   0 -12   0   66.22    2.58
   0 -12  -1   33.91    1.62
   0 -12   1   35.80    1.69
   0 -12   1   40.56    1.69
   0 -12  -1   37.81    1.67
   0 -12  -1   36.64    1.71
   0 -12   1   36.75    1.62
   0 -12   1   36.65    1.68
   0 -12  -1   36.25    1.68
   0 -12  -1   35.57    1.58
   0 -12  -1   33.90    1.69
   0 -12  -2   51.86    2.17
   0 -12  -2   58.20    2.27
   0 -12   2   59.68    2.26
   0 -12   2   54.62    2.24
   0 -12   2   57.50    2.18
   0 -12  -2   55.18    2.27
   0 -12  -2   54.92    2.19
   0 -12  -2   57.07    2.32
   0 -12  -3    2.54    0.56
   0 -12  -3    3.39    0.62
   0 -12   3    2.64    0.47
   0 -12   3    3.84    0.61
   0 -12  -3    2.71    0.64
   0 -12  -3    2.87    0.62
   0 -12  -3    3.53    0.72
   0 -12  -4  112.12    3.95
   0 -12  -4  123.03    4.13
   0 -12  -4  124.04    4.13
   0 -12  -4  122.40    4.15
   0 -12   4  113.99    4.03
   0 -12  -4  120.68    4.19
   0 -12  -5   10.30    0.85
   0 -12   5   10.31    0.77
   0 -12  -5   11.77    0.96
   0 -12  -5   11.33    0.92
   0 -12  -5    9.03    0.90
   0 -12  -6   26.45    1.34
   0 -12  -6   23.48    1.34
   0 -12  -7    1.20    0.63
   0 -12  -7    1.22    0.69
   0 -12  -7    2.20    0.60
   0 -12  -8    0.41    0.62
   0 -12   8    1.19    0.59
   0 -12  -8    0.48    0.62
   0 -12  -8    0.45    0.52
   0 -12  -9    0.34    0.49
   0 -12  -9    0.44    0.58
   0 -12   9    1.08    0.59
   0 -12 -10   24.45    1.31
   0 -12 -10   22.81    1.12
   0 -12  10   23.53    1.21
   0 -12 -11    7.82    0.81
   0 -12  11    7.93    0.72
   0 -12 -12   28.86    1.37
   0 -12 -13    5.38    0.62
   0 -12 -13    4.67    0.61
   0 -12 -14    3.17    0.49
   0 -12 -14    2.78    0.49
   0 -12 -15    8.15    0.57
   0 -13   0    0.47    0.48
   0 -13   0   -0.13    0.45
   0 -13   0    0.04    0.50
   0 -13  -1    5.31    0.66
   0 -13   1    5.20    0.62
   0 -13  -1    4.49    0.60
   0 -13  -1    3.72    0.62
   0 -13   1    4.83    0.69
   0 -13   2    1.72    0.51
   0 -13  -2    1.43    0.55
   0 -13  -2    2.44    0.54
   0 -13   2    2.17    0.64
   0 -13  -2    2.31    0.56
   0 -13   3    6.39    0.74
   0 -13  -3    5.35    0.62
   0 -13  -3    6.83    0.68
   0 -13   3    6.19    0.65
   0 -13  -3    6.48    0.76
   0 -13  -3    5.87    0.68
   0 -13  -3    6.23    0.77
   0 -13   4   38.93    1.74
   0 -13  -4   39.45    1.68
   0 -13  -4   37.94    1.74
   0 -13  -4   37.64    1.67
   0 -13  -4   38.78    1.72
   0 -13   5    7.18    0.79
   0 -13  -5    6.43    0.68
   0 -13  -5    5.16    0.75
   0 -13  -5    7.54    0.76
   0 -13  -5    7.19    0.77
   0 -13   6    0.17    0.59
   0 -13  -6    0.59    0.55
   0 -13  -6    0.61    0.55
   0 -13  -6    0.49    0.46
   0 -13  -7    6.70    0.74
   0 -13  -7    6.26    0.65
   0 -13  -7    5.92    0.68
   0 -13  -8    1.79    0.60
   0 -13  -8    2.00    0.51
   0 -13  -8    1.86    0.48
   0 -13   9    4.80    0.65
   0 -13  -9    6.48    0.72
   0 -13  -9    4.88    0.57
   0 -13  -9    6.57    0.62
   0 -13 -10   22.85    1.09
   0 -13  10   23.55    1.14
   0 -13  11    0.44    0.42
   0 -13 -11    0.99    0.50
   0 -13 -12    0.43    0.43
   0 -13 -13    0.12    0.37
   0 -14   0   68.01    2.47
   0 -14   1    0.26    0.50
   0 -14  -1    0.80    0.48
   0 -14   2    4.19    0.62
   0 -14  -2    3.59    0.54
   0 -14  -2    4.51    0.59
   0 -14   3   40.75    1.69
   0 -14  -3   39.53    1.69
   0 -14   4    0.60    0.55
   0 -14   5    0.33    0.53
   0 -14  -6   13.17    0.82
   0 -14   6   12.35    0.86
   0 -14  -7   20.16    1.02
   0 -14  -8   20.81    1.03
   0 -14  -9    4.19    0.53
   0 -14   9    2.88    0.47
   0 -14 -10    0.48    0.39
   0 -14  10    0.29    0.37
   0 -15   0   -0.19    0.37
   0 -15   1    4.56    0.49
   0 -15  -1    2.98    0.41
   0 -15   2   23.10    1.05
   0 -15   3    1.99    0.46
   0 -15   4    2.71    0.48
   0 -15   5    0.54    0.40
   0 -15   6    1.53    0.41
   0 -15   7    0.66    0.35
   1   0 -24    0.41    0.35
   1   0 -23    1.38    0.47
   1   0 -22   -0.08    0.52
   1   0 -21    7.13    0.81
   1   0 -20    0.63    0.67
  -1   0  19   82.78    2.90
  -1   0  18    0.22    1.00
  -1   0  18    0.48    0.53
  -1   0  17  268.51   10.12
  -1   0  17  255.62    8.10
  -1   0  17  258.00    8.12
   1   0 -17  278.65   10.47
   1   0 -16   -1.55    1.33
  -1   0  16    0.21    0.54
  -1   0  16    0.79    1.11
  -1   0  16    0.11    0.52
  -1   0  16   -0.04    0.54
   1   0 -15  705.43   22.94
  -1   0  15  685.86   20.81
  -1   0  15  711.66   22.74
  -1   0  15  686.29   20.83
  -1   0  15  700.54   20.92
  -1   0  14   -0.33    0.47
   1   0 -14   -0.18    1.01
   1   0 -14   -0.17    0.40
  -1   0  14    0.17    0.88
  -1   0  14    0.03    0.46
  -1   0  14    0.50    0.51
   1   0 -13    0.35    0.36
   1   0 -13   -0.16    0.87
  -1   0  13    0.09    0.45
  -1   0  13    0.90    0.94
  -1   0  13    0.60    0.45
   1   0 -12    0.58    0.86
  -1   0  12   -0.66    0.95
   1   0 -11   45.43    2.69
  -1   0  11   47.26    2.64
  -1   0  10    0.10    0.82
   1   0  -9  320.23   10.34
  -1   0   9  307.29   10.40
   1   0  -8    0.35    0.55
  -1   0   8    0.54    0.66
   1   0  -7    2.08    0.66
  -1   0   7    3.79    0.79
   1   0  -6    0.20    0.52
  -1   0   6    0.44    0.59
   1   0  -5 1152.56   34.58
  -1   0   5 1162.73   34.67
   1   0  -4    0.16    0.37
  -1   0   4    0.15    0.50
   1   0  -3  308.13    9.29
   1   0  -3  305.18    9.29
  -1   0   3  299.14    9.34
   1   0  -2    0.11    0.25
  -1   0   2    0.23    0.35
  -1   0   1  488.03   14.61
  -1   0   0    0.04    0.25
  -1   0  -1 2068.90   61.50
   1   0   1 2090.50   61.46
  -1   0  -2    0.21    0.39
   1   0   2    0.21    0.34
  -1   0  -3   18.96    1.04
   1   0   3   19.87    1.01
  -1   0  -4    0.23    0.53
   1   0   4    0.12    0.46
  -1   0  -5    2.46    0.71
   1   0   5    1.50    0.58
  -1   0  -6   -0.27    0.67
  -1   0  -7   15.68    1.32
  -1   0  -8   -0.19    0.79
  -1   0  -9  211.31    7.64
  -1   0 -10    0.50    0.76
  -1   0 -11    3.98    1.11
  -1   0 -12   -0.48    0.88
   1   0  12   -0.20    0.42
  -1   0 -13    2.15    1.12
   1   0  13    1.67    0.53
  -1   0 -14    0.20    1.12
   1   0  14    0.88    0.53
   1   0  15  329.53   11.86
  -1   0 -15  323.26   10.18
  -1   0 -15  317.55   11.98
   1   0  15  321.33   10.06
  -1   0 -16   -0.46    1.00
  -1   0 -16    0.22    0.59
   1   0  16   -0.32    0.58
   1   0  16    0.21    1.03
   1   0  17  107.67    5.54
  -1   0 -17  105.23    5.69
   1   0  17  116.64    4.06
  -1   0 -17  121.90    4.20
  -1   0 -18    0.33    0.65
   1   0  18    0.19    0.58
   1   0  19   13.60    0.99
  -1   0 -19   14.56    1.11
  -1   0 -20    0.24    0.62
  -1   0 -21    3.09    0.62
  -1   0 -22    0.10    0.46
  -1   0 -23    5.27    0.49
   1   1 -24    1.72    0.35
   1   1 -23    7.45    0.65
   1   1 -22    7.49    0.74
   1   1 -21   16.50    1.10
  -1  -1  20    2.80    0.56
   1   1 -20    3.12    0.70
  -1  -1  19   21.79    1.15
   1   1 -18    7.63    1.34
   1  -1 -18    4.31    0.63
  -1   1  18    4.30    1.28
  -1  -1  18    4.08    1.29
  -1  -1  18    4.66    0.67
  -1  -1  18    4.00    0.68
   1   1 -17   77.90    4.57
   1  -1 -17   80.41    2.96
  -1  -1  17   77.94    4.38
  -1   1  17   78.93    4.41
  -1  -1  17   81.52    2.93
  -1   1  17   82.35    2.86
  -1  -1  17   83.79    2.95
  -1   1  16   72.88    2.73
   1   1 -16   64.52    4.08
   1  -1 -16   71.35    2.69
  -1   1  16   79.50    4.16
  -1  -1  16   75.25    2.69
  -1   1  16   72.82    2.60
  -1  -1  16   72.43    2.66
  -1   1  15   21.87    1.18
   1   1 -15   24.18    2.27
   1  -1 -15   21.63    1.15
  -1   1  15   21.11    2.10
  -1  -1  15   24.11    1.19
  -1   1  15   20.74    1.08
  -1  -1  15   22.21    1.16
  -1   1  14   15.95    0.93
   1   1 -14   15.64    1.87
   1  -1 -14   14.90    0.89
  -1   1  14   13.70    1.64
  -1   1  14   13.27    0.84
  -1  -1  14   15.77    0.94
  -1  -1  14   13.37    0.87
   1  -1 -13   75.88    2.74
   1   1 -13   79.63    4.04
  -1  -1  13   78.87    2.73
  -1   1  13   76.27    2.66
  -1   1  13   78.73    2.74
  -1   1  13   86.81    4.01
  -1   1  12   -0.13    0.92
   1   1 -12    0.58    0.89
  -1  -1  12    0.43    0.44
  -1  -1  12    0.09    0.40
   1   1 -11   82.29    3.90
  -1   1  11   83.59    3.78
   1  -1 -10   -0.21    0.69
  -1   1  10   -0.10    0.78
   1  -1  -9  134.63    5.03
  -1   1   9  129.47    4.98
   1  -1  -8  109.38    4.23
  -1   1   8  109.24    4.21
   1  -1  -7   24.68    1.48
   1   1  -7   23.43    1.28
  -1   1   7   24.23    1.47
   1  -1  -6   97.43    3.64
   1   1  -6   96.61    3.36
  -1   1   6   94.55    3.55
   1   1  -5    9.22    0.67
   1  -1  -5   10.10    0.87
  -1   1   5   10.39    0.88
   1  -1  -4 1081.93   32.23
   1   1  -4 1079.98   31.99
  -1   1   4 1068.17   32.18
   1   1  -3  717.85   21.50
   1  -1  -3  728.04   21.76
   1  -1  -3  721.67   21.76
  -1   1   3  733.09   21.68
  -1   1   2  391.20   11.79
   1  -1  -2  403.10   11.87
   1   1  -2  386.48   11.60
  -1   1   1    6.52    0.46
  -1   1   0  463.78   13.89
   1   1   1    3.22    0.39
  -1   1  -1    3.81    0.46
   1  -1   2  348.13   10.48
   1   1   2  345.56   10.63
  -1   1  -2  355.63   10.68
   1   1   3  133.59    4.43
  -1   1  -3  138.46    4.50
   1   1   4   22.82    1.21
  -1   1  -4   24.26    1.31
   1   1   5  281.61    9.14
  -1   1  -5  295.27    9.25
  -1   1  -6   59.11    2.56
  -1   1  -7   85.65    3.54
  -1   1  -8  424.35   13.76
  -1   1  -9  332.90   11.25
  -1   1 -10  332.02   11.36
  -1   1 -11   13.68    1.53
  -1  -1 -12    1.57    0.45
   1  -1  12    1.34    0.46
   1   1  12    1.83    0.50
   1  -1  12    1.31    0.47
  -1   1 -12    3.05    1.15
  -1  -1 -13   50.25    1.97
   1  -1  13   49.14    1.88
   1   1  13   50.99    1.98
   1   1  14   15.43    0.97
  -1   1 -14   16.79    1.92
  -1  -1 -14   15.21    0.94
   1  -1  14   14.94    0.89
   1  -1  14   14.79    0.92
   1   1  15   10.39    0.86
  -1   1 -15   12.00    1.80
  -1  -1 -15   10.84    0.84
  -1   1 -15   11.34    0.94
   1   1  15    9.02    1.60
   1  -1  15   11.19    0.78
   1  -1  15   10.51    0.80
   1   1  16   25.09    1.34
  -1   1 -16   22.31    2.38
  -1   1 -16   27.22    1.42
  -1  -1 -16   25.60    1.28
   1   1  16   22.42    2.32
   1  -1  16   24.03    2.42
   1  -1  16   25.93    1.23
   1  -1  16   24.89    1.23
  -1   1 -17   19.32    2.32
  -1   1 -17   26.05    1.46
   1   1  17   24.00    1.32
   1  -1  17   25.53    1.23
   1   1  17   22.94    2.34
   1  -1  17   25.23    2.43
  -1   1 -18   44.09    2.01
   1  -1  18   43.75    1.76
   1   1  18   45.45    1.95
  -1   1 -19   28.63    1.52
   1   1  19   28.10    1.43
  -1   1 -20    1.00    0.61
  -1   1 -21   26.98    1.32
  -1   1 -22    0.99    0.47
  -1   1 -23   16.05    0.81
   1  -2 -24    3.36    0.39
   1   2 -24    4.21    0.40
   1  -2 -23    0.23    0.41
   1   2 -23    0.14    0.41
   1  -2 -22    0.64    0.50
   1   2 -22    1.49    0.53
   1   2 -21   37.65    1.64
   1  -2 -21   32.46    1.59
  -1  -2  20    7.33    0.74
   1  -2 -20    7.54    0.85
   1   2 -20    8.08    0.85
   1  -2 -20    7.92    0.71
   1  -2 -19    0.62    0.52
  -1  -2  19    0.08    0.53
  -1  -2  19    1.10    0.58
   1  -2 -18    5.39    1.50
   1   2 -18    6.31    1.53
   1  -2 -18    7.81    0.78
  -1   2  18    8.45    1.55
  -1  -2  18    5.47    1.29
  -1  -2  18    8.25    0.80
  -1  -2  18    8.80    0.86
   1  -2 -17   15.60    2.12
   1   2 -17   18.33    2.20
   1  -2 -17   17.62    1.10
  -1  -2  17   20.03    2.17
  -1   2  17   14.93    1.95
  -1  -2  17   17.72    1.11
  -1  -2  17   17.53    1.10
  -1   2  16   10.99    0.89
  -1  -2  16   10.50    0.90
   1  -2 -16   12.67    1.69
   1   2 -16   15.49    1.87
   1  -2 -16   12.26    0.92
  -1  -2  16   10.03    1.61
  -1   2  16    8.29    1.52
  -1  -2  16   12.50    0.92
  -1  -2  16   11.53    0.90
  -1  -2  15   62.37    2.41
  -1   2  15   61.77    2.40
   1  -2 -15   65.01    3.85
   1   2 -15   60.92    3.74
   1  -2 -15   63.80    2.45
  -1   2  15   67.17    3.70
  -1  -2  15   67.03    3.69
  -1  -2  15   66.62    2.43
  -1  -2  15   63.02    2.38
  -1  -2  14  125.10    4.22
  -1   2  14  127.40    4.23
   1  -2 -14  136.74    5.86
   1   2 -14  136.40    5.84
   1  -2 -14  124.86    4.28
  -1  -2  14  130.39    5.60
  -1   2  14  130.62    5.63
  -1  -2  14  127.18    4.22
  -1  -2  14  122.79    4.19
  -1   2  13  162.82    5.13
  -1  -2  13  156.96    5.12
   1  -2 -13  156.46    5.17
  -1  -2  13  167.36    6.47
  -1   2  13  163.03    6.47
   1  -2 -13  161.60    6.58
   1   2 -13  171.74    6.69
  -1  -2  13  155.78    5.12
  -1  -2  13  162.12    5.16
  -1  -2  13  153.69    5.10
   1  -2 -12   31.45    2.26
   1   2 -12   29.11    2.16
  -1  -2  12   27.62    2.10
  -1  -2  12   29.47    1.30
  -1  -2  12   28.12    1.30
   1  -2 -12   29.47    1.31
   1  -2 -11  345.55   11.87
  -1   2  11  363.20   11.76
  -1  -2  11  355.13   11.71
   1  -2 -11  319.43   11.01
   1   2 -11  358.66   11.87
   1  -2 -11  357.63   11.85
   1   2 -10   25.44    1.82
   1  -2 -10   25.34    1.81
   1  -2 -10   23.65    1.82
  -1  -2  10   23.90    1.76
  -1   2  10   23.52    1.71
   1  -2  -9   71.83    3.41
  -1   2   9   80.53    3.38
  -1  -2   9   76.80    3.31
   1  -2  -8    7.17    1.00
  -1   2   8    5.47    0.87
  -1  -2   8    7.00    0.93
   1  -2  -7   24.58    1.60
  -1   2   7   26.52    1.54
  -1  -2   7   27.17    1.57
   1  -2  -6  204.11    6.91
  -1  -2   6  203.84    6.74
  -1   2   6  204.11    6.74
   1  -2  -5   83.18    3.17
  -1   2   5   79.76    3.01
  -1  -2   5   82.01    2.99
   1  -2  -4  717.69   21.21
  -1  -2   4  685.50   20.99
  -1   2   4  695.20   21.02
   1  -2  -3  622.50   19.23
   1  -2  -3  645.92   19.24
  -1  -2   3  624.60   19.01
  -1   2   3  641.21   19.03
   1  -2  -2 1443.88   43.90
  -1   2   2 1492.57   43.70
  -1  -2   2 1476.17   43.70
  -1  -2   1  268.17    8.16
  -1   2   1  269.26    8.16
  -1  -2   0   43.32    1.56
  -1   2   0   45.09    1.56
  -1   2  -1    3.02    0.41
  -1  -2  -1    2.24    0.41
   1  -2   1    3.05    0.38
   1   2   1    2.66    0.36
   1  -2   1    2.46    0.46
  -1   2  -2 2802.56   82.38
  -1  -2  -2 2791.04   82.39
   1  -2   2 2788.74   82.34
   1   2   2 2755.81   82.33
   1  -2   2 2803.46   82.38
  -1   2  -3  216.55    6.64
  -1  -2  -3  208.98    6.64
   1  -2   3  210.17    6.58
   1   2   3  198.22    6.55
  -1   2  -4   57.90    2.30
  -1  -2  -4   58.78    2.31
   1   2   4   56.15    2.23
   1  -2   4   57.21    2.24
  -1   2  -5   42.97    1.94
  -1  -2  -5   39.96    1.92
   1  -2   5   38.87    1.81
   1   2   5   40.94    1.84
  -1   2  -6    1.66    0.70
  -1  -2  -6    3.96    0.79
  -1  -2  -7   50.08    2.47
  -1   2  -7   52.75    2.49
  -1   2  -8   26.54    1.80
  -1  -2  -8   26.54    1.75
  -1   2  -9  596.40   19.62
  -1  -2  -9  641.76   19.69
  -1   2 -10    0.25    0.81
  -1  -2 -10    0.75    0.76
   1  -2  11   28.29    1.22
  -1   2 -11   30.30    2.17
  -1  -2 -11   27.38    2.15
  -1  -2 -11   29.63    1.31
  -1   2 -12    1.45    1.08
  -1  -2 -12    2.57    0.99
   1  -2  12    1.82    0.51
   1  -2  12    2.53    0.51
   1   2  12    1.44    0.50
  -1  -2 -12    1.84    0.48
  -1   2 -13   52.95    3.19
  -1  -2 -13   54.12    3.22
   1  -2  13   46.62    1.91
   1   2  13   49.81    1.95
   1  -2  13   50.21    1.96
  -1  -2 -13   51.13    2.01
  -1   2 -14   20.64    2.16
  -1  -2 -14   25.69    2.34
  -1  -2 -14   25.12    1.31
  -1   2 -14   28.74    1.41
   1  -2  14   26.78    1.26
   1  -2  14   27.58    1.31
   1   2  14   23.43    1.26
   1  -2  15    1.29    0.59
   1   2  15    0.90    0.53
  -1  -2 -15    1.70    1.09
  -1   2 -15   -0.64    1.00
  -1  -2 -15    0.30    0.59
  -1   2 -15    0.97    0.59
  -1  -2 -15    0.70    0.52
   1  -2  15    0.19    0.97
   1   2  15    0.58    0.92
   1  -2  15    1.03    0.54
   1  -2  15    0.04    0.54
   1   2  16   27.28    1.39
   1  -2  16   26.18    1.37
  -1   2 -16   27.19    2.55
  -1  -2 -16   24.92    2.46
  -1   2 -16   27.41    1.48
  -1  -2 -16   25.76    1.45
  -1  -2 -16   27.39    1.39
   1   2  16   26.08    2.43
   1  -2  16   26.97    2.42
   1  -2  16   27.63    1.33
   1  -2  16   27.79    1.36
  -1  -2 -17    4.14    0.75
  -1  -2 -17    1.62    1.20
  -1   2 -17    3.87    0.73
  -1   2 -17    3.24    1.21
  -1  -2 -17    2.45    0.61
   1   2  17    3.85    0.66
   1  -2  17    1.80    0.63
   1  -2  17    2.69    0.63
   1   2  17    4.64    1.33
   1  -2  17    2.52    1.12
  -1  -2 -18   25.37    1.41
  -1   2 -18   24.51    1.39
  -1  -2 -18   23.73    1.26
   1  -2  18   25.65    1.26
   1  -2  18   26.74    1.36
   1   2  18   24.00    1.32
  -1  -2 -19   31.88    1.56
  -1   2 -19   32.89    1.58
   1  -2  19   28.34    1.46
   1   2  19   30.00    1.46
   1  -2  19   29.96    1.36
  -1  -2 -20    1.00    0.57
  -1   2 -20    0.96    0.59
   1  -2  20    0.59    0.46
  -1  -2 -21    6.77    0.71
  -1   2 -21    7.20    0.70
  -1  -2 -22    8.89    0.68
  -1   2 -22    8.39    0.66
  -1  -2 -23   22.30    0.96
  -1   2 -23   22.29    0.96
   1  -3 -23    1.07    0.37
   1   3 -23    1.09    0.38
   1   3 -22   22.07    1.09
   1  -3 -22   21.03    1.08
   1   3 -21    0.57    0.54
   1  -3 -21    0.33    0.54
   1  -3 -21    0.14    0.42
   1   3 -20    4.88    0.73
   1  -3 -20    5.12    0.71
  -1  -3  20    5.41    0.69
  -1  -3  20    5.04    0.69
   1  -3 -20    4.46    0.64
   1  -3 -19    0.92    0.61
   1   3 -19    1.83    0.65
   1  -3 -19    1.51    0.60
  -1  -3  19    1.09    0.63
  -1  -3  19    1.28    0.64
   1  -3 -18   74.02    2.91
  -1  -3  18   79.21    2.86
  -1  -3  18   78.69    2.87
   1  -3 -17    5.59    1.43
   1   3 -17    6.91    1.49
   1  -3 -17    9.00    0.86
  -1  -3  17    9.05    1.51
  -1   3  17    7.70    1.53
  -1  -3  17    8.89    0.85
  -1  -3  17    7.42    0.83
   1  -3 -16   24.03    2.39
   1   3 -16   21.85    2.35
   1  -3 -16   26.94    1.43
  -1  -3  16   30.76    2.46
  -1   3  16   27.12    2.43
  -1  -3  16   28.31    1.41
  -1  -3  16   28.17    1.38
  -1   3  15    1.24    0.54
  -1  -3  15    0.85    0.54
   1  -3 -15    0.80    0.99
   1   3 -15    1.60    1.06
   1  -3 -15    1.64    0.59
  -1  -3  15    1.27    1.01
  -1   3  15    1.82    1.06
  -1  -3  15    1.04    0.60
  -1  -3  15    0.77    0.55
  -1   3  14  101.93    3.49
  -1  -3  14   99.16    3.49
   1   3 -14   92.80    4.77
   1  -3 -14   93.34    4.78
   1  -3 -14  103.27    3.60
  -1  -3  14  100.40    4.76
  -1   3  14  104.57    4.80
  -1  -3  14  103.51    3.53
  -1  -3  14  103.85    3.51
  -1  -3  13   28.68    1.33
  -1   3  13   30.46    1.35
   1  -3 -13   29.84    1.43
   1   3 -13   29.88    2.32
   1  -3 -13   31.93    2.38
  -1   3  13   36.76    2.46
  -1  -3  13   31.11    2.23
  -1  -3  13   30.05    1.39
  -1  -3  13   31.12    1.40
  -1  -3  13   29.06    1.35
   1  -3 -12   69.40    2.53
   1   3 -12   67.97    3.57
   1  -3 -12   69.47    3.55
  -1  -3  12   74.33    3.52
  -1   3  12   76.46    3.58
   1  -3 -12   72.64    3.75
  -1  -3  12   69.95    2.50
  -1  -3  12   66.08    2.47
  -1  -3  12   67.13    2.45
   1   3 -11   72.49    3.44
   1  -3 -11   71.30    3.42
  -1   3  11   72.24    3.37
  -1  -3  11   71.59    3.33
   1  -3 -11   69.02    3.54
  -1  -3  11   68.99    2.40
  -1  -3  11   66.57    2.38
   1  -3 -11   62.72    2.41
   1  -3 -11   62.69    2.86
   1  -3 -10  114.64    4.82
  -1   3  10  113.23    4.54
  -1  -3  10  112.95    4.53
   1  -3 -10  107.07    4.22
   1  -3 -10  112.56    4.60
   1   3 -10  106.62    4.55
   1  -3  -9   -0.12    0.78
  -1  -3   9    0.09    0.69
  -1   3   9    0.64    0.72
   1  -3  -9    0.70    0.59
   1   3  -9    1.17    0.75
   1  -3  -8   39.39    1.99
   1  -3  -8   40.03    2.30
  -1  -3   8   42.21    2.09
  -1   3   8   41.36    2.10
   1  -3  -7  777.29   23.87
   1  -3  -7  783.18   24.20
  -1  -3   7  784.33   23.83
  -1   3   7  775.40   23.85
   1  -3  -6  168.94    5.80
   1  -3  -6  171.04    5.99
  -1   3   6  168.07    5.69
  -1  -3   6  164.67    5.66
   1  -3  -5  216.84    7.09
   1  -3  -5  206.58    7.17
  -1  -3   5  214.01    6.88
  -1   3   5  213.06    6.89
   1  -3  -4   74.30    2.89
  -1  -3   4   71.29    2.63
  -1   3   4   73.33    2.64
   1  -3  -3  486.11   15.04
   1  -3  -2  140.49    4.70
   1  -3  -2  131.21    4.60
   1  -3  -1  252.55    7.78
  -1  -3   1  238.70    7.33
  -1   3   1  240.96    7.32
   1  -3  -1  236.63    7.68
   1   3   0   94.58    2.96
   1  -3   0   93.96    2.95
  -1   3   0   91.17    2.96
  -1  -3   0   91.39    2.97
   1   3   1  189.79    5.87
   1  -3   1  191.40    6.21
  -1  -3  -2    7.67    0.63
  -1   3  -2    7.97    0.62
   1   3   2    7.25    0.57
   1  -3   2    6.46    0.55
   1  -3   2    6.76    0.72
  -1   3  -3    3.18    0.50
  -1  -3  -3    2.70    0.54
   1   3   3    2.37    0.50
   1  -3   3    2.21    0.47
  -1   3  -4   60.79    2.37
  -1  -3  -4   60.82    2.39
   1  -3   4   59.34    2.30
   1   3   4   56.45    2.27
  -1   3  -5   58.35    2.47
  -1  -3  -5   61.99    2.52
  -1   3  -6    6.12    0.86
  -1  -3  -6    5.76    0.82
  -1   3  -7  298.56    9.81
  -1  -3  -7  294.09    9.80
  -1  -3  -8  224.20    7.76
  -1   3  -8  219.15    7.74
  -1   3  -9  129.94    5.18
  -1  -3  -9  130.71    5.17
  -1   3 -10    0.13    0.71
  -1  -3 -10   -0.25    0.82
   1  -3  11   70.47    2.57
  -1   3 -11   77.20    3.74
  -1  -3 -11   77.75    3.74
  -1  -3 -11   76.02    2.69
  -1  -3 -12   66.30    3.57
  -1   3 -12   72.64    3.71
   1  -3  12   65.62    2.41
   1  -3  12   65.00    2.40
   1   3  12   67.79    2.41
  -1  -3 -12   68.30    2.52
  -1  -3 -13   -0.18    0.84
  -1   3 -13    0.89    0.93
  -1   3 -13   -0.13    0.49
  -1  -3 -13    0.09    0.50
  -1  -3 -13    0.34    0.52
   1  -3  13    0.07    0.53
   1   3  13    0.14    0.49
   1  -3  13    0.47    0.48
  -1  -3 -14    1.36    0.91
  -1   3 -14    0.97    0.91
  -1   3 -14    0.51    0.52
  -1  -3 -14    0.70    0.57
  -1  -3 -14    0.57    0.55
   1   3  14    0.54    0.93
   1  -3  14    0.53    0.96
   1  -3  14    0.83    0.58
   1  -3  14    0.59    0.53
   1   3  14    0.20    0.53
   1   3  15    2.60    0.62
   1  -3  15    3.43    0.64
  -1   3 -15    2.92    1.26
  -1  -3 -15    2.72    1.21
  -1  -3 -15    3.19    0.71
  -1   3 -15    3.09    0.67
  -1  -3 -15    3.21    0.68
   1  -3  15    2.29    1.13
   1   3  15    0.96    0.98
   1  -3  15    2.84    0.65
   1  -3  15    3.80    0.69
  -1  -3 -16   17.33    2.04
  -1   3 -16   10.96    1.72
  -1   3 -16   15.14    1.09
  -1  -3 -16   15.83    1.07
  -1  -3 -16   14.89    1.08
   1  -3  16   16.93    1.93
   1   3  16   12.06    1.71
   1  -3  16   13.21    0.99
   1   3  16   12.69    0.97
   1  -3  16   15.67    1.01
  -1  -3 -17    0.21    0.60
  -1   3 -17   -0.89    1.10
  -1   3 -17   -0.05    0.60
  -1  -3 -17    0.22    1.00
  -1  -3 -17    1.16    0.59
   1   3  17    0.20    0.94
   1  -3  17    1.21    1.03
   1   3  17    0.57    0.57
   1  -3  17    0.49    0.57
   1  -3  17   -0.08    0.61
  -1  -3 -18    6.06    0.75
   1  -3  18    5.91    0.74
   1   3  18    6.69    0.77
  -1  -3 -18    6.63    0.80
  -1   3 -18    6.76    0.78
   1  -3  18    7.22    0.76
   1  -3  19   26.62    1.29
  -1  -3 -19   25.65    1.31
  -1   3 -19   26.69    1.38
  -1  -3 -19   27.33    1.39
   1  -3  20   14.51    0.87
  -1  -3 -20   12.77    0.94
  -1   3 -20   15.64    0.98
   1  -3  21   11.38    0.71
  -1  -3 -21   12.79    0.82
  -1   3 -21   12.51    0.82
  -1   3 -22    3.30    0.48
  -1  -3 -22    2.94    0.45
   1   4 -22    1.54    0.41
   1  -4 -22    1.59    0.40
   1  -4 -21    4.50    0.60
   1   4 -21    3.34    0.56
   1  -4 -21    3.00    0.54
  -1  -4  20   22.63    1.17
   1  -4 -20   20.21    1.16
   1   4 -20   21.46    1.17
   1  -4 -20   20.55    1.16
   1   4 -19    4.81    0.70
   1  -4 -19    5.82    0.74
  -1  -4  19    5.96    0.76
  -1  -4  19    5.65    0.79
   1  -4 -19    5.81    0.75
   1   4 -18    0.89    0.56
  -1  -4  18    0.27    0.65
  -1  -4  18    0.87    0.63
   1  -4 -18    0.58    0.58
   1  -4 -17   85.16    4.79
   1   4 -17   83.32    4.77
   1  -4 -17   93.79    3.46
  -1  -4  17   92.85    3.38
  -1  -4  17   99.68    3.40
   1   4 -16    3.31    1.12
   1  -4 -16    5.60    1.23
   1  -4 -16    2.51    0.67
  -1  -4  16    1.12    1.01
  -1   4  16    2.66    1.11
  -1  -4  16    2.59    0.67
  -1  -4  16    3.62    0.70
   1  -4 -15    4.52    1.22
   1   4 -15    4.11    1.16
   1  -4 -15    5.98    0.76
  -1   4  15    4.69    1.22
  -1  -4  15    4.26    1.16
  -1  -4  15    6.89    0.81
  -1  -4  15    5.87    0.74
   1  -4 -14   99.88    4.82
   1   4 -14   98.77    4.82
   1  -4 -14  105.37    3.61
  -1  -4  14  100.26    4.69
  -1   4  14   93.03    4.64
  -1  -4  14   99.35    3.51
  -1  -4  14   99.43    3.49
  -1  -4  13   58.61    2.20
  -1   4  13   62.65    2.22
   1  -4 -13   58.47    2.33
   1  -4 -13   56.64    3.29
   1   4 -13   56.03    3.30
  -1  -4  13   56.09    3.17
  -1  -4  13   59.02    2.28
  -1  -4  13   59.62    2.29
  -1  -4  13   58.46    2.25
   1  -4 -12  298.78    9.33
   1  -4 -12  286.91   10.50
   1   4 -12  300.23   10.57
  -1   4  12  308.57   10.51
  -1  -4  12  326.29   10.55
   1  -4 -12  309.88   11.05
  -1  -4  12  293.30    9.23
  -1  -4  12  293.06    9.22
   1  -4 -11   48.00    2.75
   1   4 -11   54.85    2.86
  -1   4  11   49.68    2.71
  -1  -4  11   52.34    2.74
   1  -4 -11   55.68    3.18
  -1  -4  11   48.02    1.90
   1  -4 -11   48.23    1.95
   1  -4 -11   47.94    2.47
   1  -4 -10   46.60    2.86
  -1  -4  10   51.23    2.58
  -1   4  10   51.98    2.63
   1  -4 -10   48.46    2.65
   1   4 -10   46.70    2.63
   1  -4 -10   49.99    1.91
   1  -4 -10   51.42    2.51
   1  -4  -9   30.53    2.18
  -1   4   9   32.62    1.93
  -1  -4   9   31.55    1.88
   1  -4  -9   30.68    1.91
   1   4  -9   30.54    1.92
   1  -4  -9   32.70    1.90
   1  -4  -8    7.23    1.13
  -1   4   8    8.00    0.94
  -1  -4   8    8.18    0.95
   1  -4  -8    6.87    0.94
   1  -4  -8    7.82    0.95
   1   4  -8    6.29    0.94
   1  -4  -7  275.23    9.01
  -1   4   7  266.49    8.79
  -1  -4   7  266.04    8.76
   1  -4  -6    6.23    0.87
  -1  -4   6    6.51    0.73
  -1   4   6    7.71    0.81
   1  -4  -5  219.69    7.14
  -1   4   5  203.23    6.70
  -1  -4   5  204.75    6.68
   1  -4  -4   85.65    3.50
   1  -4  -4   91.58    3.54
   1  -4  -3    0.14    0.55
   1  -4  -3    0.07    0.57
   1  -4  -3   -0.07    0.57
   1  -4  -2   48.58    2.21
   1  -4  -2   42.52    2.06
   1  -4  -2   46.05    2.06
   1  -4  -1   64.52    2.07
   1  -4  -1   67.10    2.74
   1  -4  -1   64.15    2.56
   1  -4  -1   63.86    2.61
   1  -4   0   86.44    2.62
  -1   4   0   82.85    2.63
  -1  -4   0   81.23    2.65
   1  -4   0   85.36    3.14
   1  -4   1  115.16    4.07
  -1  -4  -1  111.97    3.86
   1  -4   1  114.06    3.49
   1   4   1  109.61    3.49
  -1   4  -1  108.50    3.50
  -1  -4  -1  107.86    3.50
  -1  -4  -2  112.69    4.05
   1  -4   2  114.66    3.65
   1   4   2  110.88    3.64
  -1  -4  -3   18.11    1.32
  -1   4  -3   20.08    1.07
  -1  -4  -3   22.14    1.10
  -1  -4  -4   33.28    1.56
  -1   4  -4   32.69    1.54
  -1   4  -5   12.60    0.99
  -1  -4  -5   12.43    1.00
  -1  -4  -6   50.12    2.33
  -1   4  -6   52.92    2.35
  -1  -4  -7   34.64    1.92
  -1   4  -7   35.11    1.93
  -1  -4  -8   35.35    2.06
  -1   4  -8   35.18    2.08
  -1  -4  -9  119.24    4.78
  -1   4  -9  116.23    4.77
   1  -4  10   16.22    0.91
  -1  -4 -10   16.83    0.97
  -1  -4 -10   13.75    1.44
  -1   4 -10   15.63    1.50
  -1  -4 -11    0.21    0.48
  -1   4 -11    0.35    0.42
  -1  -4 -11    0.03    0.41
  -1   4 -11    0.43    0.81
  -1  -4 -11   -0.29    0.76
   1  -4  11   -0.48    0.53
  -1  -4 -11    0.59    0.43
  -1  -4 -12    0.22    0.51
  -1   4 -12   -0.12    0.46
  -1  -4 -12   -0.16    0.46
  -1  -4 -12   -0.80    0.91
  -1   4 -12    1.11    0.88
   1   4  12    0.07    0.43
   1  -4  12   -0.03    0.43
   1  -4  12   -0.11    0.53
  -1  -4 -12    0.39    0.42
  -1   4 -13   25.95    2.26
  -1  -4 -13   25.59    2.26
  -1   4 -13   28.78    1.40
  -1  -4 -13   29.89    1.47
  -1  -4 -13   26.45    1.36
   1   4  13   28.75    2.26
   1  -4  13   27.16    2.20
   1  -4  13   28.08    1.39
   1  -4  13   29.44    1.33
   1   4  13   29.95    1.34
  -1   4 -14   31.42    2.53
  -1  -4 -14   32.72    2.62
  -1   4 -14   32.32    1.54
  -1  -4 -14   32.42    1.54
  -1  -4 -14   32.71    1.59
   1   4  14   31.62    2.49
   1  -4  14   27.98    2.33
   1  -4  14   33.18    1.51
   1   4  14   34.02    1.48
   1  -4  14   32.63    1.48
   1   4  15    6.93    1.41
   1  -4  15    3.87    1.18
  -1  -4 -15    5.71    0.78
   1   4  15    6.85    0.72
   1  -4  15    5.25    0.68
  -1   4 -15    6.92    0.75
  -1  -4 -15    6.11    1.37
  -1   4 -15    3.44    1.12
  -1  -4 -15    5.79    0.72
  -1  -4 -16    0.69    0.57
  -1  -4 -16    1.26    1.07
  -1   4 -16    0.79    0.59
  -1   4 -16   -0.21    0.96
  -1  -4 -16    0.97    0.61
   1   4  16   -0.17    0.52
   1  -4  16    0.13    0.52
   1  -4  16    0.96    0.67
   1  -4  16   -0.57    0.85
   1   4  16    1.55    0.98
   1  -4  17   11.26    0.89
   1   4  17   11.89    0.90
   1  -4  17   10.95    0.94
  -1  -4 -17   10.81    0.92
  -1   4 -17   12.92    0.96
  -1  -4 -17   12.49    0.99
   1  -4  18   35.85    1.67
   1   4  18   39.79    1.69
   1  -4  18   41.23    1.73
  -1  -4 -18   40.84    1.77
  -1  -4 -18   39.25    1.78
  -1   4 -18   38.69    1.75
  -1  -4 -19    0.64    0.53
  -1   4 -19    1.15    0.55
   1  -4  19   -0.07    0.58
  -1  -4 -19    0.92    0.55
  -1   4 -20    5.84    0.64
  -1  -4 -20    6.31    0.66
   1  -4  20    6.11    0.66
   1  -4  21   30.00    1.23
  -1   4 -21   30.10    1.27
  -1   4 -22    0.99    0.32
  -1   5  23    0.35    0.26
   1  -5 -22    0.12    0.35
   1  -5 -21   -0.03    0.44
   1   5 -21    0.22    0.37
   1   5 -20    9.89    0.75
   1  -5 -20   10.89    0.85
  -1  -5  20   10.99    0.86
   1  -5 -19   31.49    1.52
   1   5 -19   29.70    1.41
   1  -5 -19   28.33    1.38
  -1  -5  19   33.31    1.50
   1  -5 -18    1.91    0.67
  -1  -5  18    1.83    0.70
  -1  -5  18    1.26    0.70
   1   5 -18    1.46    0.57
   1  -5 -18    1.85    0.57
   1  -5 -17    0.50    0.64
  -1  -5  17    0.05    0.65
  -1  -5  17    0.05    0.63
   1  -5 -17    0.96    0.56
   1   5 -17   -0.28    0.54
   1  -5 -16    5.52    0.82
  -1  -5  16    5.30    0.77
   1  -5 -16    3.70    1.13
   1  -5 -15   -0.05    0.59
   1   5 -15   -0.19    0.92
   1  -5 -15    0.75    0.94
  -1  -5  15    0.64    0.61
  -1  -5  15    1.68    0.66
   1  -5 -14    0.26    0.58
  -1   5  14    0.16    0.84
  -1  -5  14    0.32    0.76
   1  -5 -14   -0.53    0.91
   1   5 -14   -0.70    0.85
  -1  -5  14    0.74    0.62
  -1  -5  14    1.44    0.65
   1  -5 -13    0.16    0.85
   1   5 -13    0.16    0.79
  -1  -5  13    1.31    0.81
  -1   5  13    1.21    0.90
  -1  -5  13    2.47    0.63
   1  -5 -13    1.99    0.62
   1   5 -12   54.44    3.13
   1  -5 -12   53.32    3.10
  -1   5  12   63.86    3.22
  -1  -5  12   66.85    3.22
   1  -5 -12   61.60    3.63
  -1  -5  12   57.88    2.26
   1  -5 -12   60.02    2.33
   1   5 -11   38.54    2.33
   1  -5 -11   33.38    2.24
  -1   5  11   37.78    2.26
  -1  -5  11   37.98    2.24
   1  -5 -11   34.60    2.61
   1  -5 -11   35.32    1.47
  -1  -5  11   37.06    1.56
   1  -5 -11   36.84    1.60
   1  -5 -11   33.41    2.10
   1  -5 -10   -0.34    0.64
   1   5 -10    0.45    0.83
  -1   5  10   -0.11    0.69
  -1  -5  10   -0.21    0.69
   1  -5 -10   -0.49    0.88
  -1  -5  10    0.20    0.44
   1  -5 -10   -0.45    0.73
   1   5  -9   19.35    1.46
   1  -5  -9   18.58    1.43
  -1  -5   9   17.31    0.92
  -1  -5   9   16.74    0.93
  -1   5   9   17.58    1.38
  -1  -5   9   18.23    1.39
   1  -5  -9   18.56    1.47
  -1   5   8   84.05    3.38
  -1  -5   8   80.22    3.29
   1  -5  -8   81.62    3.37
   1   5  -8   81.98    3.38
   1  -5  -8   77.42    3.59
  -1   5   7   49.46    2.33
   1  -5  -7   52.05    2.67
   1  -5  -7   57.19    2.41
   1   5  -7   53.42    2.37
   1  -5  -6  448.89   14.19
   1  -5  -6  442.71   14.33
   1   5  -6  442.02   13.65
   1  -5  -6  424.41   13.62
   1  -5  -5    1.14    0.75
   1  -5  -5    1.16    0.77
   1  -5  -5    1.08    0.47
   1   5  -5    1.53    0.50
   1  -5  -4    0.46    0.70
   1  -5  -4    0.78    0.70
   1  -5  -4    0.78    0.38
   1   5  -4    0.27    0.34
   1  -5  -3    2.73    0.73
   1  -5  -3    3.03    0.74
   1   5  -3    2.25    0.34
   1  -5  -3    2.25    0.37
   1  -5  -2   10.67    1.12
   1  -5  -2   10.61    1.01
   1  -5  -2   10.65    0.99
   1  -5  -2   10.53    0.45
   1  -5  -1  770.14   23.40
   1  -5  -1  765.04   23.32
   1  -5  -1  754.54   23.56
   1  -5   0   15.78    1.13
   1  -5   0   16.46    1.11
   1  -5   1  355.78   11.38
  -1  -5  -1  363.99   11.33
  -1  -5  -2    7.18    0.85
  -1  -5  -2    7.93    0.49
  -1   5  -2    8.79    0.51
  -1  -5  -3  311.68   10.16
  -1  -5  -4  217.53    6.94
  -1   5  -4  213.66    6.92
  -1   5  -5   48.23    2.11
  -1  -5  -5   48.93    2.12
  -1  -5  -6    1.39    0.55
  -1   5  -6    0.76    0.54
  -1  -5  -7   38.48    1.95
  -1   5  -7   32.37    1.85
   1  -5   8  154.28    5.05
  -1  -5  -8  167.89    5.90
  -1   5  -8  166.62    5.90
  -1  -5  -9  100.04    3.34
   1  -5   9   96.62    3.30
  -1  -5  -9   94.45    3.29
  -1   5  -9  101.10    4.18
  -1  -5  -9  102.27    4.18
  -1  -5 -10    3.09    0.58
  -1   5 -10    2.13    0.78
  -1  -5 -10    1.65    0.82
  -1  -5 -10    2.76    0.47
   1  -5  10    1.57    0.35
   1  -5  10    1.78    0.55
  -1  -5 -10    1.46    0.46
  -1  -5 -11   16.62    1.05
  -1   5 -11   14.63    0.87
  -1  -5 -11   15.88    0.89
  -1   5 -11   10.28    1.41
  -1  -5 -11   13.65    1.52
   1  -5  11   15.18    0.84
   1   5  11   13.54    1.43
   1  -5  11   12.16    1.40
   1  -5  11   14.89    0.80
   1  -5  11   15.25    0.97
  -1  -5 -11   16.10    0.92
  -1  -5 -12   75.13    2.73
  -1  -5 -12   70.19    2.57
  -1   5 -12   70.82    2.57
  -1  -5 -12   67.39    3.62
  -1   5 -12   70.34    3.68
   1  -5  12   68.13    2.49
   1   5  12   70.20    2.51
   1   5  12   70.80    3.58
   1  -5  12   74.31    3.60
   1  -5  12   71.21    2.64
  -1  -5 -12   69.99    2.57
  -1  -5 -13   -0.33    0.47
  -1   5 -13    0.41    0.48
  -1   5 -13   -0.34    0.91
  -1  -5 -13   -0.17    0.88
   1   5  13    0.18    0.45
   1  -5  13    0.59    0.45
   1  -5  13   -0.15    0.80
   1   5  13    0.32    0.86
  -1  -5 -13    0.41    0.56
  -1  -5 -13   -0.12    0.49
  -1  -5 -14   12.92    1.74
  -1   5 -14   13.07    1.72
   1   5  14   15.05    0.96
   1  -5  14   17.66    0.99
   1  -5  14   14.08    1.64
   1   5  14   15.60    1.77
  -1  -5 -14   18.22    1.17
  -1   5 -14   17.73    1.04
  -1  -5 -14   16.62    1.02
  -1  -5 -14   17.25    0.98
   1   5  15    1.07    0.88
   1  -5  15    0.17    0.77
   1  -5  15   -0.31    0.51
   1   5  15    0.04    0.49
  -1  -5 -15    0.11    0.62
  -1   5 -15   -0.23    0.54
  -1  -5 -15    0.91    0.54
  -1   5 -15   -0.19    0.84
  -1  -5 -15    0.78    0.85
   1   5  16   13.92    0.93
   1  -5  16   13.60    0.92
  -1  -5 -16   14.36    0.97
  -1   5 -16   13.96    0.97
  -1  -5 -16   15.39    1.11
   1  -5  16   15.43    1.07
  -1  -5 -17   55.06    2.34
  -1   5 -17   56.35    2.22
  -1  -5 -17   54.37    2.21
   1  -5  17   59.86    2.29
  -1  -5 -18    2.19    0.64
   1  -5  18    2.64    0.66
  -1  -5 -18    2.78    0.56
  -1   5 -18    3.09    0.58
  -1  -5 -19    1.96    0.60
   1  -5  19    1.73    0.60
  -1   5 -19    0.96    0.48
   1  -5  20    0.29    0.50
  -1   5 -20    0.44    0.40
   1  -5  21    0.33    0.40
   1  -6 -21   42.02    1.67
  -1  -6  20   11.75    0.84
   1  -6 -20    9.46    0.81
  -1  -6  19    4.82    0.71
   1  -6 -19    5.14    0.72
  -1  -6  18    0.04    0.63
   1  -6 -18    0.62    0.64
   1  -6 -17    1.55    0.66
  -1  -6  17    2.40    0.73
  -1  -6  17    2.90    0.71
   1  -6 -16   -0.34    0.65
  -1  -6  16    0.57    0.68
  -1  -6  16    0.59    0.65
   1  -6 -16   -0.61    0.47
  -1  -6  15  187.66    5.96
   1  -6 -15  173.72    5.83
   1  -6 -15  192.65    6.10
   1  -6 -15  173.91    5.81
   1  -6 -14   -0.16    0.76
   1  -6 -14    0.66    0.65
   1  -6 -13    1.17    0.44
   1  -6 -13    2.75    0.90
  -1  -6  13    1.39    0.61
   1  -6 -13    1.15    0.62
   1  -6 -12   67.19    4.11
   1  -6 -12   76.84    2.69
   1  -6 -12   63.42    3.47
  -1  -6  12   74.82    2.73
  -1  -6  12   74.29    2.71
   1  -6 -11   25.14    1.22
   1  -6 -11   22.94    1.79
  -1  -6  11   25.15    1.25
  -1  -6  11   25.67    1.26
  -1  -6  11   24.80    1.24
   1  -6 -10    0.66    0.59
  -1  -6  10   -0.28    0.51
  -1  -6  10    0.75    0.49
   1  -6 -10    0.75    0.47
   1  -6 -10   -0.50    0.44
   1  -6  -9   17.61    1.40
  -1  -6   9   17.61    0.92
  -1  -6   9   18.49    0.99
  -1  -6   9   19.45    0.98
   1  -6  -9   17.27    1.01
   1  -6  -9   16.62    1.90
   1  -6  -9   18.61    0.96
   1  -6  -8   17.93    1.25
  -1  -6   8   16.57    0.87
  -1  -6   8   16.83    0.91
   1  -6  -8   13.12    1.41
   1  -6  -8   16.75    0.92
   1  -6  -8   16.28    0.90
   1  -6  -8   18.10    1.76
   1  -6  -7   13.65    1.04
   1  -6  -7   15.07    1.41
   1  -6  -7   13.54    1.48
   1  -6  -6    6.77    0.70
   1  -6  -6    9.26    1.15
   1  -6  -6    8.81    1.21
   1  -6  -5   49.77    1.96
   1  -6  -5   56.88    2.82
   1  -6  -5   50.57    2.71
   1  -6  -4    9.25    1.20
   1  -6  -4    8.61    1.09
   1  -6  -3   18.85    1.56
   1  -6  -3   18.25    1.41
   1  -6  -2   48.47    2.35
   1  -6  -1   70.76    3.02
   1  -6  -1   68.27    2.92
   1  -6   0    4.16    0.71
   1  -6   0    7.61    0.82
   1  -6   1  618.67   19.53
   1  -6   1  642.73   19.42
   1  -6   2  132.78    4.63
   1  -6   2  132.50    4.78
   1  -6   3  148.77    5.23
  -1  -6  -4  102.74    3.51
   1  -6   4  108.51    3.47
   1  -6   5  360.20   11.13
  -1  -6  -5  358.98   11.23
   1  -6   6   88.55    3.29
  -1  -6  -6   89.72    3.39
  -1  -6  -7    6.66    0.82
   1  -6   7    4.81    0.69
  -1  -6  -7    6.43    0.60
   1  -6   7    6.46    0.55
  -1  -6  -7    6.51    0.64
  -1  -6  -8   31.80    1.90
   1   6   8   39.20    2.00
   1  -6   8   33.90    1.85
  -1  -6  -8   35.84    1.51
   1  -6   8   33.08    1.42
  -1  -6  -8   35.51    1.52
  -1  -6  -9   44.30    1.87
  -1  -6  -9   43.31    2.37
   1   6   9   48.22    2.44
   1  -6   9   45.89    2.33
  -1  -6  -9   43.87    1.84
   1  -6   9   47.36    1.79
  -1  -6  -9   45.47    1.83
   1   6  10   14.60    1.44
   1  -6  10   17.45    1.46
  -1  -6 -10   18.61    1.53
   1  -6  10   16.30    0.91
  -1  -6 -10   18.42    1.03
   1  -6  11  137.31    5.31
  -1  -6 -11  124.77    5.35
   1  -6  11  133.04    4.33
  -1  -6 -11  129.43    4.39
  -1  -6 -12   18.02    1.15
  -1  -6 -12   15.34    0.90
  -1  -6 -12   15.98    1.65
   1  -6  12   16.65    1.57
   1  -6  12   16.45    0.90
  -1  -6 -12   15.89    1.01
  -1  -6 -13   28.62    2.24
   1  -6  13   30.99    1.32
  -1  -6 -13   31.00    1.57
  -1  -6 -13   28.56    1.34
  -1  -6 -13   32.08    1.47
   1  -6  14   19.08    1.02
  -1  -6 -14   21.85    1.30
  -1  -6 -14   18.69    1.05
  -1  -6 -14   19.31    1.11
   1  -6  15   50.27    2.07
   1  -6  15   59.08    2.29
  -1  -6 -15   58.99    2.19
  -1  -6 -15   55.66    2.14
  -1  -6 -15   56.53    2.39
   1  -6  16   18.42    1.17
  -1  -6 -16   19.21    1.25
   1  -6  17   22.99    1.27
  -1  -6 -17   22.95    1.34
   1  -6  18    8.00    0.80
  -1  -6 -18    6.10    0.81
  -1  -6 -19    5.84    0.58
   1  -6  19    8.40    0.75
   1  -6  20    5.49    0.61
   1  -6  21   31.24    1.22
   1  -7 -21    0.44    0.30
   1  -7 -21    0.68    0.41
   1  -7 -20    5.44    0.63
  -1  -7  20    4.30    0.61
   1  -7 -19    1.59    0.60
  -1  -7  19    1.72    0.61
   1  -7 -18    6.46    0.79
  -1  -7  18    6.78    0.80
   1  -7 -17    5.61    0.82
   1  -7 -16  117.23    4.01
   1  -7 -16  121.08    4.25
   1  -7 -15    6.11    0.72
   1  -7 -15    4.96    0.82
   1  -7 -14   -0.18    0.54
  -1  -7  14    0.27    0.61
   1  -7 -13    2.25    0.53
  -1  -7  13    3.03    0.72
  -1  -7  13    4.03    0.71
  -1  -7  13    3.37    0.50
   1  -7 -12    0.10    0.58
  -1  -7  12   -0.26    0.62
  -1  -7  12    0.22    0.55
  -1  -7  12    0.58    0.58
   1  -7 -12    0.48    0.49
   1  -7 -11    9.95    0.88
  -1  -7  11   10.74    0.85
  -1  -7  11    8.71    0.81
  -1  -7  11   10.08    0.82
   1  -7 -11    9.89    0.78
   1  -7 -11    9.65    1.59
   1  -7 -10   14.09    0.94
  -1  -7  10   14.97    0.95
  -1  -7  10   14.80    0.92
  -1  -7  10   13.12    0.91
   1  -7 -10   11.75    1.74
   1  -7 -10   12.34    0.88
   1  -7  -9   60.15    2.34
  -1  -7   9   61.57    2.30
  -1  -7   9   62.39    2.28
  -1  -7   9   59.09    2.24
   1  -7  -9   62.09    3.62
   1  -7  -9   63.84    2.34
   1  -7  -8    3.63    0.55
  -1  -7   8    2.95    0.52
  -1  -7   8    3.63    0.57
  -1  -7   8    4.03    0.54
   1  -7  -8    3.22    0.56
   1  -7  -7    5.70    1.18
   1  -7  -7    6.85    0.65
   1  -7  -7    5.53    0.61
   1  -7  -7    6.55    0.64
  -1  -7   7    7.30    0.62
  -1  -7   7    6.70    0.58
  -1  -7   7    7.23    0.63
   1  -7  -6   56.44    3.04
   1  -7  -6   54.32    2.04
   1  -7  -6   50.81    2.01
  -1  -7   6   54.08    2.02
  -1  -7   5    0.26    0.36
   1  -7  -5   -0.13    0.78
   1  -7  -5   -0.07    0.38
   1  -7  -4   92.74    4.05
   1  -7  -3  146.24    5.58
   1  -7  -2  298.61   10.01
   1  -7  -1    1.40    0.60
   1  -7   0   37.41    2.03
   1  -7   0   36.32    1.90
   1  -7   1   19.98    1.28
   1  -7   1   18.86    1.35
   1  -7   2   65.02    2.65
   1  -7   2   65.08    2.83
   1  -7   3   64.83    2.48
   1  -7   3   55.47    2.59
  -1  -7  -4   99.67    3.41
   1  -7   4  104.19    3.89
   1  -7   5   10.21    0.71
   1  -7   5    9.00    0.86
  -1  -7  -5    8.77    0.69
   1  -7   6   30.48    1.34
  -1  -7  -6   29.96    1.36
  -1  -7  -6   30.32    1.36
   1  -7   7    0.66    0.43
  -1  -7  -7    1.05    0.50
  -1  -7  -7    0.66    0.46
  -1  -7  -8    0.08    0.47
  -1  -7  -8    0.76    0.50
   1  -7   8    0.53    0.40
  -1  -7  -8    1.18    0.49
  -1  -7  -9   32.72    1.52
  -1  -7  -9   30.96    1.52
   1  -7   9   33.73    1.48
  -1  -7  -9   34.95    1.53
  -1  -7 -10   22.19    1.20
   1  -7  10   20.88    1.09
  -1  -7 -10   22.36    1.23
  -1  -7 -10   20.37    1.23
   1  -7  11   22.95    1.19
  -1  -7 -11   25.61    1.33
  -1  -7 -11   27.05    1.40
   1  -7  12   83.00    3.02
  -1  -7 -12   90.82    3.18
   1  -7  13   14.89    0.86
  -1  -7 -13   13.91    0.98
  -1  -7 -14  105.49    3.72
  -1  -7 -14  107.62    3.89
   1  -7  15   30.02    1.53
  -1  -7 -15   31.82    1.47
  -1  -7 -15   31.17    1.64
   1  -7  16   10.85    0.97
  -1  -7 -16    9.84    0.78
  -1  -7 -16   11.81    1.02
   1  -7  17   29.64    1.42
  -1  -7 -17   27.60    1.48
  -1  -7 -18    0.28    0.49
  -1  -7 -18    1.07    0.57
   1  -7  18    0.18    0.58
   1  -7  19    0.83    0.53
  -1  -7 -19    0.03    0.42
   1  -7  20    4.86    0.53
  -1   8  21    1.52    0.31
   1  -8 -20    3.11    0.49
   1  -8 -19    7.03    0.70
   1  -8 -18   -0.18    0.56
   1  -8 -17   16.28    0.93
   1  -8 -17   17.68    1.13
   1  -8 -16    1.72    0.55
  -1  -8  16    0.83    0.67
   1  -8 -15   10.89    0.89
  -1  -8  15   10.78    0.94
   1  -8 -14   26.23    1.47
  -1  -8  14   24.51    1.32
   1  -8 -14   26.07    1.35
   1  -8 -13   47.10    2.01
   1  -8 -13   51.28    2.18
  -1  -8  13   50.16    1.91
  -1  -8  13   48.69    2.04
   1  -8 -12    2.46    0.60
   1  -8 -12    2.43    0.68
  -1  -8  12    2.27    0.66
  -1  -8  12    2.50    0.54
   1  -8 -11   64.74    2.55
  -1  -8  11   63.90    2.43
  -1  -8  11   62.19    2.41
   1  -8 -11   64.41    2.49
   1  -8 -10    0.44    0.53
  -1  -8  10   -0.04    0.58
  -1  -8  10   -0.24    0.48
  -1  -8  10   -0.04    0.53
   1  -8 -10    1.07    0.99
   1  -8 -10    0.60    0.51
   1  -8  -9    1.45    0.58
  -1  -8   9    1.01    0.55
  -1  -8   9    1.86    0.52
  -1  -8   9    1.47    0.55
   1  -8  -9    2.15    0.57
   1  -8  -9    0.20    0.85
   1  -8  -8   48.82    1.98
  -1  -8   8   48.21    1.88
  -1  -8   8   48.39    1.88
   1  -8  -8   49.54    1.99
   1  -8  -8   51.72    3.21
   1  -8  -7  278.29    8.46
   1  -8  -7  265.89    8.51
   1  -8  -7  275.56   10.02
   1  -8  -7  280.75    8.50
  -1  -8   7  269.85    8.48
  -1  -8   7  264.30    8.35
  -1  -8   7  262.48    8.31
   1  -8  -7  269.82    8.39
   1  -8  -6  142.29    4.73
   1  -8  -6  141.36    4.65
   1  -8  -6  150.01    6.07
   1  -8  -6  142.42    4.75
  -1  -8   6  139.40    4.56
  -1  -8   6  148.65    4.73
   1  -8  -6  141.23    4.64
   1  -8  -5  131.75    5.32
  -1  -8   5  123.22    3.99
   1  -8  -5  123.45    4.14
   1  -8  -5  120.75    4.03
   1  -8  -5  123.24    4.13
  -1  -8   5  123.05    4.11
  -1  -8   4   60.11    2.30
   1  -8  -4   63.13    3.23
   1  -8  -4   64.78    2.34
   1  -8  -3    7.37    1.05
   1  -8  -3    7.90    0.66
   1  -8  -3    7.04    0.58
  -1  -8   3    7.66    0.65
   1  -8  -2  170.34    6.15
  -1  -8   2  160.17    5.19
   1  -8  -2  163.75    5.21
   1  -8  -1   24.41    1.21
  -1  -8   1   26.39    1.18
   1  -8  -1   28.87    1.76
   1  -8  -1   28.04    1.20
   1  -8   0   16.07    1.24
   1  -8   0   16.51    0.92
  -1  -8   0   16.02    0.87
  -1  -8   0   17.16    0.90
   1  -8   0   17.68    0.92
   1  -8   1   11.03    0.97
  -1  -8  -1    9.70    0.69
   1  -8   1    9.47    0.69
  -1  -8  -1    9.17    0.69
  -1  -8  -1   11.32    0.70
   1  -8   1    8.50    0.68
   1  -8   2   12.79    0.83
   1  -8   2   13.77    0.82
  -1  -8  -2   14.35    0.83
  -1  -8  -2   13.93    0.85
  -1  -8  -3  209.27    6.72
   1  -8   3  206.25    7.35
  -1  -8  -3  214.22    6.83
  -1  -8  -3  215.64    6.83
   1  -8   3  222.79    6.85
  -1  -8  -3  221.70    6.84
  -1  -8  -4  138.93    4.61
  -1  -8  -4  141.12    4.66
   1  -8   4  146.60    4.73
   1  -8   4  150.88    4.76
  -1  -8  -5   15.78    0.89
   1  -8   5   12.89    0.86
   1  -8   6  106.94    3.67
  -1  -8  -6  105.36    3.68
  -1  -8  -6  106.72    3.65
  -1  -8  -7    1.07    0.53
  -1  -8  -7    1.49    0.55
   1  -8   7    1.69    0.49
  -1  -8  -7    1.31    0.55
  -1  -8  -8    9.20    0.82
  -1  -8  -8    8.95    0.82
   1  -8   8    7.01    0.69
  -1  -8  -8    9.05    0.82
  -1  -8  -9  130.77    4.36
  -1  -8  -9  123.40    4.33
   1  -8   9  123.58    4.27
  -1  -8  -9  125.65    4.32
  -1  -8 -10   36.48    1.72
   1  -8  10   36.73    1.65
  -1  -8 -10   39.41    1.74
  -1  -8 -10   38.76    1.78
   1  -8  11   22.93    1.20
  -1  -8 -11   24.23    1.32
  -1  -8 -11   22.19    1.33
   1  -8  12    2.39    0.52
  -1  -8 -12    2.00    0.67
  -1  -8 -12    0.73    0.62
  -1  -8 -13   10.83    0.92
  -1  -8 -13   10.07    0.97
   1  -8  14   84.08    3.01
  -1  -8 -14   77.06    2.95
  -1  -8 -15    8.98    0.79
  -1  -8 -16    5.27    0.63
  -1  -8 -16    5.36    0.78
  -1  -8 -17    0.82    0.59
  -1  -8 -18    1.16    0.48
   1  -8  18   -0.40    0.53
  -1  -8 -19   13.04    0.73
   1  -8  19   14.72    0.81
   1  -8  20   14.58    0.73
   1  -9 -20    1.17    0.31
  -1   9  20    1.03    0.32
  -1   9  19    0.94    0.42
  -1  -9  18    0.17    0.49
   1  -9 -17   12.72    0.78
  -1  -9  17   12.88    0.89
   1  -9 -16    4.46    0.72
   1  -9 -16    3.44    0.59
  -1  -9  16    4.66    0.67
   1  -9 -15    5.41    0.78
   1  -9 -15    6.79    0.73
  -1  -9  15    6.34    0.78
   1  -9 -14   20.81    1.28
  -1  -9  14   20.45    1.19
   1  -9 -14   19.09    1.18
  -1  -9  13   26.55    1.26
   1  -9 -13   25.80    1.44
   1  -9 -13   26.64    1.37
  -1  -9  13   25.67    1.34
   1  -9 -13   30.82    1.48
   1  -9 -12    0.64    0.52
  -1  -9  12    1.62    0.54
   1  -9 -12    1.40    0.65
  -1  -9  12    1.39    0.61
   1  -9 -11    0.86    0.58
  -1  -9  11    0.94    0.56
   1  -9 -11    0.47    0.58
  -1  -9  11    1.19    0.60
   1  -9 -10   54.70    2.18
  -1  -9  10   50.06    2.02
   1  -9 -10   50.27    2.16
   1  -9  -9    5.44    0.70
  -1  -9   9    4.82    0.59
  -1  -9   9    5.22    0.66
   1  -9  -9    4.22    1.21
   1  -9  -9    4.71    0.68
   1  -9  -8   39.00    1.68
  -1  -9   8   35.50    1.53
  -1  -9   8   36.61    1.53
   1  -9  -8   39.26    1.61
   1  -9  -8   35.47    2.75
   1  -9  -8   38.53    1.74
   1  -9  -7   15.74    0.95
  -1  -9   7   14.16    0.81
   1  -9  -7   13.69    0.89
  -1  -9   7   14.79    0.85
   1  -9  -7   17.69    1.04
   1  -9  -7   12.29    0.97
   1  -9  -7    9.99    1.55
   1  -9  -6   -0.04    0.42
   1  -9  -6    0.97    0.48
   1  -9  -6    0.17    0.81
   1  -9  -6    0.38    0.51
   1  -9  -6    0.05    0.51
   1  -9  -5   28.87    1.37
   1  -9  -5   28.36    2.18
  -1  -9   5   25.42    1.18
   1  -9  -5   26.13    1.35
   1  -9  -5   25.45    1.20
  -1  -9   5   27.43    1.34
   1  -9  -5   28.15    1.31
  -1  -9   4   33.88    1.39
   1  -9  -4   31.52    1.34
   1  -9  -4   31.54    1.42
  -1  -9   4   31.20    1.46
   1  -9  -4   32.15    2.26
  -1  -9   4   31.00    1.34
   1  -9  -4   29.35    1.46
  -1  -9   3    3.45    0.47
   1  -9  -3    3.95    0.59
  -1  -9   3    2.76    0.44
  -1  -9   3    2.56    0.44
   1  -9  -3    3.02    0.48
  -1  -9   3    4.08    0.62
   1  -9  -3    2.65    0.53
   1  -9  -2   17.06    1.02
   1  -9  -2   17.60    1.50
  -1  -9   2   18.60    0.97
  -1  -9   2   17.65    0.94
  -1  -9   2   19.47    0.97
   1  -9  -2   17.06    0.97
   1  -9  -2   17.56    1.02
  -1  -9   1    0.25    0.39
  -1  -9   1    0.62    0.40
   1  -9  -1    0.11    0.58
   1  -9  -1    0.21    0.44
  -1  -9   1    0.84    0.44
  -1  -9   1    0.49    0.38
   1  -9  -1    0.45    0.42
   1  -9  -1    0.67    0.49
  -1  -9   0   10.37    0.74
   1  -9   0   10.64    0.80
  -1  -9   0   10.14    0.75
  -1  -9   0   11.02    0.75
  -1  -9   0   10.03    0.70
   1  -9   0   11.17    0.77
   1  -9   0   10.27    0.76
   1  -9   0    9.87    0.81
  -1  -9   0    9.27    0.79
  -1  -9  -1   22.07    1.09
   1  -9   1   21.51    1.11
  -1  -9  -1   18.87    1.07
   1  -9   1   20.95    1.10
  -1  -9  -1   21.71    1.12
   1  -9   1   19.23    1.09
  -1  -9  -1   22.38    1.16
   1  -9   1   20.60    1.13
  -1  -9  -2   11.40    0.82
  -1  -9  -2   10.88    0.79
   1  -9   2   12.66    0.84
  -1  -9  -2   10.82    0.80
   1  -9   2   10.37    0.78
  -1  -9  -2    9.53    0.77
   1  -9   2   12.09    0.82
  -1  -9  -2   10.58    0.87
   1  -9   2   11.58    0.86
  -1  -9  -3    3.51    0.63
  -1  -9  -3    3.11    0.50
   1  -9   3    2.85    0.53
   1  -9   3    2.63    0.49
  -1  -9  -3    3.68    0.59
  -1  -9  -3    2.64    0.55
   1  -9   3    2.78    0.53
  -1  -9  -3    2.39    0.59
  -1  -9  -4  107.30    3.85
  -1  -9  -4  108.62    3.73
  -1  -9  -4  109.38    3.71
   1  -9   4  117.39    3.83
  -1  -9  -4  111.61    3.86
  -1  -9  -4  111.66    3.83
   1  -9   4  117.50    3.89
   1  -9   4  111.78    3.85
   1  -9   5   27.69    1.33
  -1  -9  -5   28.62    1.33
  -1  -9  -5   30.40    1.44
  -1  -9  -5   28.23    1.40
   1  -9   6   32.77    1.48
  -1  -9  -6   34.56    1.60
  -1  -9  -6   34.61    1.52
  -1  -9  -6   32.49    1.56
  -1  -9  -7   26.18    1.37
  -1  -9  -7   23.83    1.28
   1  -9   7   23.30    1.30
  -1  -9  -7   25.84    1.32
  -1  -9  -8   37.80    1.70
  -1  -9  -8   38.76    1.74
  -1  -9  -8   34.37    1.65
   1  -9   8   37.69    1.70
  -1  -9  -8   35.96    1.72
  -1  -9  -9  129.65    4.57
  -1  -9  -9  137.55    4.66
  -1  -9  -9  137.59    4.64
   1  -9   9  134.76    4.59
  -1  -9  -9  134.43    4.64
  -1  -9 -10    9.56    0.86
   1  -9  10    9.03    0.71
   1  -9  10   10.43    0.86
  -1  -9 -10   10.17    0.95
  -1  -9 -10   11.09    0.95
  -1  -9 -11   33.23    1.55
   1  -9  11   32.58    1.52
  -1  -9 -11   32.79    1.63
  -1  -9 -11   31.11    1.62
  -1  -9 -12    3.03    0.61
   1  -9  12    3.22    0.57
  -1  -9 -12    4.39    0.78
  -1  -9 -12    2.59    0.70
  -1  -9 -13  101.93    3.65
   1  -9  13  109.91    3.75
  -1  -9 -13  110.98    3.81
  -1  -9 -13  107.42    3.87
   1  -9  14    6.32    0.80
  -1  -9 -14    4.64    0.72
  -1  -9 -14    4.60    0.79
   1  -9  15   12.13    0.92
  -1  -9 -15   11.45    0.87
  -1  -9 -15   13.45    1.02
   1  -9  16    1.17    0.59
  -1  -9 -17    6.55    0.66
  -1  -9 -18    5.41    0.54
  -1  -9 -19    3.63    0.38
   1 -10 -19    0.27    0.29
  -1  10  19    0.26    0.23
   1 -10 -18    0.38    0.38
  -1  10  18    0.17    0.34
   1 -10 -17    3.04    0.54
  -1 -10  17    4.01    0.54
   1 -10 -17    2.21    0.45
  -1  10  17    3.42    0.51
   1 -10 -16    3.41    0.62
   1 -10 -16    3.79    0.55
  -1 -10  16    3.30    0.58
   1 -10 -15    9.34    0.85
   1 -10 -15    8.37    0.78
  -1 -10  15   10.76    0.80
   1 -10 -14    0.70    0.57
   1 -10 -14    0.56    0.57
  -1 -10  14    1.22    0.58
   1 -10 -13   42.70    1.86
  -1 -10  13   42.09    1.74
   1 -10 -13   40.64    1.83
   1 -10 -12   18.21    1.15
   1 -10 -12   18.79    1.17
  -1 -10  12   18.52    1.08
  -1 -10  12   20.02    1.10
   1 -10 -12   19.22    1.20
   1 -10 -11   24.33    1.31
   1 -10 -11   22.44    1.30
  -1 -10  11   21.74    1.20
  -1 -10  11   23.12    1.18
   1 -10 -11   22.69    1.33
  -1 -10  10    4.90    0.73
   1 -10 -10    5.35    0.72
  -1 -10  10    3.94    0.65
   1 -10 -10    3.24    0.67
   1 -10  -9    3.83    0.65
  -1 -10   9    3.83    0.59
   1 -10  -9    3.35    0.56
   1 -10  -9    4.74    0.74
   1 -10  -8  121.95    4.19
  -1 -10   8  119.27    4.04
   1 -10  -8  124.57    4.17
   1 -10  -8  129.82    4.34
   1 -10  -7  145.26    4.90
   1 -10  -7  147.80    4.93
   1 -10  -7  155.14    5.07
   1 -10  -6   14.63    0.89
   1 -10  -6   15.91    0.99
   1 -10  -6   14.37    1.04
   1 -10  -6   15.40    1.06
  -1 -10   6   15.55    0.86
   1 -10  -5   14.41    0.99
   1 -10  -5   15.44    1.06
  -1 -10   5   16.29    0.89
   1 -10  -5   13.85    1.62
  -1 -10   4   22.25    1.23
   1 -10  -4   20.70    1.16
  -1 -10   4   23.00    1.11
   1 -10  -4   19.84    1.21
   1 -10  -3   -0.05    0.53
  -1 -10   3   -0.20    0.42
  -1 -10   3    0.29    0.40
  -1 -10   3   -0.27    0.41
  -1 -10   3    0.37    0.60
   1 -10  -3    0.66    0.55
   1 -10  -2   27.80    1.40
  -1 -10   2   31.00    1.34
  -1 -10   2   28.29    1.30
  -1 -10   2   26.35    1.32
   1 -10  -2   27.25    1.33
   1 -10  -2   29.11    1.41
  -1 -10   1    6.81    0.65
   1 -10  -1    8.72    0.76
  -1 -10   1    7.32    0.66
   1 -10  -1    7.29    0.74
   1 -10  -1    7.73    0.77
  -1 -10   1    7.44    0.69
  -1 -10   1    5.93    0.65
   1 -10  -1    6.74    0.70
   1 -10  -1    8.26    0.79
  -1 -10   0   35.14    1.55
  -1 -10   0   36.08    1.61
   1 -10   0   36.82    1.63
  -1 -10   0   36.59    1.57
   1 -10   0   38.84    1.67
   1 -10   0   39.50    1.69
  -1 -10   0   35.59    1.60
  -1 -10   0   35.94    1.60
   1 -10   0   35.20    1.62
  -1 -10   0   38.19    1.71
   1 -10   0   35.32    1.65
  -1 -10  -1   11.14    0.84
  -1 -10  -1   11.57    0.87
   1 -10   1   10.04    0.80
  -1 -10  -1   10.61    0.78
   1 -10   1   11.29    0.87
  -1 -10  -1   11.43    0.85
  -1 -10  -1   11.77    0.87
   1 -10   1   10.67    0.85
  -1 -10  -1   11.71    0.76
   1 -10   1   11.39    0.87
  -1 -10  -1   11.63    0.90
   1 -10   1   12.28    0.92
  -1 -10  -2   59.82    2.29
  -1 -10  -2   58.09    2.25
   1 -10   2   58.72    2.26
   1 -10   2   62.33    2.36
   1 -10   2   61.59    2.33
  -1 -10  -2   56.32    2.30
  -1 -10  -2   56.46    2.31
   1 -10   2   57.40    2.33
  -1 -10  -2   59.02    2.20
  -1 -10  -2   57.91    2.35
  -1 -10  -3    0.09    0.52
  -1 -10  -3   -0.23    0.47
   1 -10   3    0.09    0.46
  -1 -10  -3   -0.42    0.51
   1 -10   3    0.45    0.46
   1 -10   3    0.19    0.41
   1 -10   3    0.19    0.52
  -1 -10  -3   -0.14    0.55
  -1 -10  -4    2.11    0.64
  -1 -10  -4    1.36    0.49
   1 -10   4    0.95    0.50
   1 -10   4    1.62    0.45
   1 -10   4    0.75    0.47
  -1 -10  -4    1.76    0.59
   1 -10   4    1.23    0.60
  -1 -10  -4    1.64    0.64
  -1 -10  -5   91.83    3.29
   1 -10   5   86.78    3.06
   1 -10   5   92.31    3.22
  -1 -10  -5   85.36    3.11
   1 -10   5   92.10    3.29
  -1 -10  -5   91.48    3.27
   1 -10   6    8.73    0.74
  -1 -10  -6    7.17    0.71
  -1 -10  -6    8.00    0.86
  -1 -10  -6    9.84    0.89
  -1 -10  -7   16.29    1.11
   1 -10   7   16.45    0.98
  -1 -10  -7   16.81    1.04
   1 -10   7   15.50    1.08
  -1 -10  -7   15.92    1.08
  -1 -10  -8    0.59    0.59
  -1 -10  -8    0.98    0.63
   1 -10   8    0.08    0.43
  -1 -10  -8    1.00    0.58
   1 -10   8    1.17    0.58
  -1 -10  -8    1.91    0.74
  -1 -10  -9   39.72    1.81
  -1 -10  -9   44.76    1.93
   1 -10   9   39.54    1.67
   1 -10   9   41.40    1.85
  -1 -10  -9   41.53    1.87
  -1 -10  -9   40.55    1.82
  -1 -10 -10   20.84    1.23
   1 -10  10   22.84    1.24
  -1 -10 -10   22.40    1.34
  -1 -10 -10   23.66    1.32
  -1 -10 -11   71.39    2.68
   1 -10  11   71.20    2.64
  -1 -10 -11   72.38    2.78
  -1 -10 -11   72.35    2.78
   1 -10  12   25.34    1.28
  -1 -10 -12   24.83    1.24
  -1 -10 -12   25.49    1.37
  -1 -10 -12   22.88    1.34
  -1 -10 -13   22.78    1.15
   1 -10  13   26.00    1.27
  -1 -10 -13   24.88    1.30
  -1 -10 -13   22.68    1.29
   1 -10  14    7.66    0.76
  -1 -10 -14    7.04    0.75
  -1 -10 -14    5.78    0.73
  -1 -10 -15    2.00    0.53
   1 -10  15    1.91    0.58
  -1 -10 -15    1.80    0.59
   1 -10  16    4.86    0.58
  -1 -10 -16    5.08    0.62
  -1 -10 -17    8.71    0.65
   1 -10  17    9.75    0.65
   1  10  18    0.49    0.24
  -1 -10 -18    0.50    0.32
   1 -10  18    0.87    0.35
   1 -11 -17    3.05    0.42
  -1  11  17    1.39    0.28
   1 -11 -16    0.94    0.43
   1 -11 -16    0.73    0.39
  -1  11  16    0.56    0.33
   1 -11 -15    5.33    0.61
   1 -11 -15    6.18    0.63
  -1  11  15    6.99    0.58
   1 -11 -14    8.07    0.73
  -1  11  14    9.30    0.70
   1 -11 -13    0.24    0.50
   1 -11 -13    1.30    0.60
  -1  11  13    0.25    0.45
  -1 -11  12    0.86    0.51
  -1  11  12    1.61    0.49
   1 -11 -12    1.52    0.55
   1 -11 -12    2.10    0.68
   1 -11 -11   14.86    1.02
  -1 -11  11   12.26    0.90
   1 -11 -11   13.45    0.93
   1 -11 -11   13.79    1.04
   1 -11 -10   22.18    1.28
  -1 -11  10   22.27    1.23
   1 -11 -10   20.03    1.15
   1 -11 -10   24.72    1.34
  -1 -11   9    8.61    0.86
   1 -11  -9    8.03    0.72
   1 -11  -9    9.69    0.77
   1 -11  -9    9.53    0.90
   1 -11  -8   61.16    2.51
  -1 -11   8   64.96    2.48
   1 -11  -8   59.43    2.33
   1 -11  -7    0.75    0.56
   1 -11  -7   -0.30    0.53
   1 -11  -6    4.79    0.73
   1 -11  -6    3.74    0.63
  -1 -11   5    3.53    0.51
   1 -11  -5    4.98    0.75
  -1 -11   5    5.78    0.78
   1 -11  -5    5.20    0.72
  -1 -11   4   11.04    0.76
   1 -11  -4    9.50    0.91
   1 -11  -4   10.85    0.88
  -1 -11   4   10.58    0.94
   1 -11  -4    9.54    0.74
   1 -11  -3    6.52    0.79
  -1 -11   3    6.28    0.66
  -1 -11   3    5.76    0.60
  -1 -11   3    6.01    0.64
   1 -11  -3    4.64    0.71
  -1 -11   3    5.22    0.77
  -1 -11   2   16.20    1.01
   1 -11  -2   18.53    1.15
   1 -11  -2   16.34    1.08
  -1 -11   2   18.21    1.02
  -1 -11   2   16.95    1.00
   1 -11  -2   18.47    1.15
   1 -11  -2   19.10    1.14
  -1 -11   2   19.09    1.14
  -1 -11   1    5.52    0.76
  -1 -11   1    4.85    0.60
   1 -11  -1    5.64    0.69
  -1 -11   1    3.54    0.59
  -1 -11   1    4.32    0.62
   1 -11  -1    4.66    0.70
   1 -11  -1    5.17    0.73
  -1 -11   1    3.83    0.54
  -1 -11   1    4.27    0.73
   1 -11  -1    5.03    0.75
  -1 -11   0    9.92    0.79
  -1 -11   0   11.05    0.86
  -1 -11   0    8.26    0.74
   1 -11   0    9.85    0.87
  -1 -11   0   10.87    0.83
   1 -11   0   10.63    0.88
  -1 -11   0   10.70    0.83
   1 -11   0    8.71    0.80
   1 -11   0    8.21    0.81
  -1 -11   0   10.37    0.93
  -1 -11  -1    4.13    0.63
  -1 -11  -1    4.81    0.69
  -1 -11  -1    5.57    0.62
   1 -11   1    4.69    0.66
  -1 -11  -1    4.45    0.66
   1 -11   1    4.53    0.63
   1 -11   1    4.67    0.68
   1 -11   1    5.65    0.67
  -1 -11  -1    5.66    0.79
  -1 -11  -2    3.07    0.65
  -1 -11  -2    2.14    0.48
  -1 -11  -2    1.70    0.58
   1 -11   2    3.12    0.61
   1 -11   2    2.84    0.53
  -1 -11  -2    2.06    0.63
   1 -11   2    2.63    0.57
   1 -11   2    3.05    0.64
  -1 -11  -2    2.29    0.51
  -1 -11  -2    1.84    0.64
  -1 -11  -3    0.12    0.46
  -1 -11  -3   -0.05    0.54
  -1 -11  -3   -0.16    0.47
   1 -11   3    0.25    0.53
   1 -11   3   -0.04    0.43
  -1 -11  -3    0.61    0.58
   1 -11   3    0.72    0.51
   1 -11   3    0.62    0.55
  -1 -11  -3    0.26    0.44
  -1 -11  -3   -0.05    0.62
  -1 -11  -4   27.53    1.41
   1 -11   4   26.65    1.33
  -1 -11  -4   23.79    1.36
   1 -11   4   23.71    1.18
  -1 -11  -4   24.33    1.23
  -1 -11  -4   25.52    1.29
   1 -11   4   27.52    1.42
  -1 -11  -4   26.80    1.42
  -1 -11  -5   38.02    1.79
   1 -11   5   37.78    1.80
  -1 -11  -5   37.73    1.77
   1 -11   5   40.94    1.72
  -1 -11  -5   39.14    1.81
  -1 -11  -6    7.67    0.87
  -1 -11  -6    6.60    0.80
  -1 -11  -7    2.11    0.69
  -1 -11  -7    1.73    0.65
   1 -11   7    2.37    0.51
  -1 -11  -7    2.45    0.70
   1 -11   7    1.49    0.48
   1 -11   8   12.45    0.94
   1 -11   8   11.18    0.78
  -1 -11  -8   13.15    0.98
   1 -11   8   11.09    0.80
  -1 -11  -9    5.89    0.84
  -1 -11  -9    5.59    0.72
   1 -11   9    3.98    0.60
  -1 -11 -10    7.24    0.83
   1 -11  10    6.55    0.68
  -1 -11 -10    5.14    0.70
  -1 -11 -11   23.35    1.29
   1 -11  11   21.19    1.11
  -1 -11 -11   21.45    1.14
  -1 -11 -12    0.35    0.61
   1 -11  12    0.22    0.52
  -1 -11 -12    0.40    0.46
   1 -11  12    0.56    0.50
   1 -11  13    7.69    0.67
  -1 -11 -13    6.41    0.57
  -1 -11 -13    6.54    0.75
   1 -11  14    8.08    0.66
  -1 -11 -14    7.76    0.71
   1 -11  15   -0.09    0.42
  -1 -11 -15   -0.12    0.46
  -1 -11 -16    3.98    0.49
  -1 -11 -17    0.13    0.30
   1 -12 -16    0.65    0.32
   1 -12 -15    0.12    0.36
   1 -12 -15   -0.02    0.39
   1 -12 -14    0.12    0.44
   1 -12 -13   -0.17    0.49
   1 -12 -12    0.77    0.56
   1 -12 -11   63.94    2.42
  -1 -12  11   61.70    2.33
  -1 -12  10    0.04    0.54
   1 -12 -10   -0.55    0.56
   1 -12  -9   10.91    0.77
   1 -12  -9   10.41    0.92
  -1 -12   8   11.51    0.94
   1 -12  -8   10.89    0.93
   1 -12  -8   11.02    0.81
   1 -12  -8   11.95    0.98
   1 -12  -7    4.61    0.76
   1 -12  -7    4.24    0.76
   1 -12  -7    5.93    0.68
   1 -12  -6   18.24    1.14
   1 -12  -6   15.60    1.02
  -1 -12   5   47.51    2.00
   1 -12  -5   46.30    2.00
   1 -12  -5   47.42    1.99
   1 -12  -5   44.23    1.92
  -1 -12   4    1.83    0.68
   1 -12  -4    1.14    0.63
   1 -12  -4    1.00    0.59
   1 -12  -4    1.02    0.57
   1 -12  -4    0.71    0.56
   1 -12  -3   21.73    1.28
   1 -12  -3   24.31    1.32
   1 -12  -3   23.38    1.24
  -1 -12   3   22.90    1.31
   1 -12  -3   22.89    1.19
   1 -12  -2    1.55    0.60
   1 -12  -2    1.59    0.60
  -1 -12   2    0.64    0.44
   1 -12  -2    0.72    0.54
   1 -12  -2    1.12    0.54
  -1 -12   2    1.65    0.63
   1 -12  -2    0.51    0.54
  -1 -12   1    0.86    0.61
  -1 -12   1   -0.12    0.43
   1 -12  -1   -0.20    0.54
  -1 -12   1   -0.48    0.50
   1 -12  -1    0.05    0.56
   1 -12  -1    0.88    0.54
   1 -12  -1    0.19    0.47
  -1 -12   1    0.52    0.68
  -1 -12   0    4.07    0.68
   1 -12   0    3.37    0.65
  -1 -12   0    3.56    0.56
   1 -12   0    5.00    0.71
   1 -12   0    3.94    0.64
  -1 -12   0    4.02    0.64
  -1 -12   0    3.81    0.57
  -1 -12   0    4.21    0.78
  -1 -12  -1    2.41    0.62
  -1 -12  -1    1.55    0.46
   1 -12   1    1.30    0.55
  -1 -12  -1    2.10    0.57
   1 -12   1    2.01    0.59
   1 -12   1    1.84    0.57
  -1 -12  -1    1.68    0.54
  -1 -12  -1    2.12    0.68
  -1 -12  -2   -0.13    0.53
  -1 -12  -2   -0.17    0.43
   1 -12   2    0.55    0.53
  -1 -12  -2    0.20    0.51
   1 -12   2    0.25    0.51
   1 -12   2    0.21    0.45
  -1 -12  -2    0.48    0.53
  -1 -12  -2    0.10    0.64
  -1 -12  -3    0.92    0.49
  -1 -12  -3   -0.26    0.45
  -1 -12  -3   -0.41    0.58
   1 -12   3    0.04    0.42
   1 -12   3   -0.29    0.48
  -1 -12  -3    0.09    0.52
  -1 -12  -3    0.67    0.62
  -1 -12  -4   66.03    2.62
  -1 -12  -4   69.33    2.51
   1 -12   4   71.85    2.63
  -1 -12  -4   69.07    2.68
  -1 -12  -4   69.97    2.58
  -1 -12  -4   68.24    2.52
  -1 -12  -4   69.24    2.70
  -1 -12  -5  133.42    4.45
   1 -12   5  128.89    4.37
  -1 -12  -5  130.94    4.49
  -1 -12  -5  126.24    4.34
  -1 -12  -5  126.27    4.32
  -1 -12  -5  131.37    4.47
   1 -12   6   -0.20    0.42
  -1 -12  -6    0.15    0.65
  -1 -12  -6   -0.21    0.53
  -1 -12  -6    1.06    0.64
  -1 -12  -7    7.96    0.85
  -1 -12  -7    6.59    0.74
  -1 -12  -7    7.56    0.81
  -1 -12  -8    3.62    0.65
  -1 -12  -8    3.57    0.68
  -1 -12  -9    5.43    0.72
  -1 -12  -9    6.87    0.72
  -1 -12 -10    2.34    0.68
  -1 -12 -10    2.68    0.61
  -1 -12 -10    2.73    0.55
  -1 -12 -11    2.67    0.60
  -1 -12 -11    2.89    0.64
  -1 -12 -11    2.89    0.52
   1 -12  11    2.47    0.54
  -1 -12 -12   19.50    1.07
  -1 -12 -12   18.22    0.88
  -1 -12 -12   19.32    1.04
  -1 -12 -13    3.13    0.55
  -1 -12 -13    2.36    0.52
  -1 -12 -14   23.86    1.08
   1 -13 -14    0.08    0.29
   1 -13 -14   -0.15    0.25
   1 -13 -13   21.77    0.98
   1 -13 -13   19.63    0.92
   1 -13 -12    1.25    0.40
   1 -13 -12    2.21    0.50
   1 -13 -11    0.94    0.42
  -1 -13  11    0.20    0.42
   1 -13 -10    1.11    0.47
  -1 -13  10    1.91    0.53
   1 -13  -9   29.22    1.43
   1 -13  -9   30.09    1.39
   1 -13  -9   30.11    1.42
  -1 -13   9   32.35    1.40
  -1 -13   8    0.91    0.55
   1 -13  -8    0.37    0.54
   1 -13  -8    0.82    0.48
   1 -13  -8    0.57    0.54
   1 -13  -7   19.44    1.07
   1 -13  -7   17.58    1.07
   1 -13  -6    1.50    0.54
   1 -13  -6    1.55    0.58
  -1 -13   6    1.79    0.63
   1 -13  -5    0.52    0.58
   1 -13  -5   -0.41    0.52
   1 -13  -5    0.04    0.54
  -1 -13   5    0.76    0.59
   1 -13  -4   18.41    1.14
   1 -13  -4   19.45    1.11
   1 -13  -4   17.27    1.03
  -1 -13   4   18.24    1.15
   1 -13  -3   11.50    0.92
   1 -13  -3   10.19    0.86
   1 -13  -3   10.39    0.82
   1 -13  -3   10.39    0.75
  -1 -13   3   12.40    0.96
   1 -13  -2    1.49    0.58
   1 -13  -2    1.78    0.60
   1 -13  -2    1.81    0.56
  -1 -13   2    1.72    0.61
   1 -13  -2    1.55    0.55
   1 -13  -1   27.09    1.33
   1 -13  -1   23.89    1.32
   1 -13  -1   25.25    1.31
   1 -13  -1   25.89    1.28
  -1 -13   1   24.38    1.32
   1 -13   0    4.26    0.64
  -1 -13   0    4.01    0.61
   1 -13   0    4.13    0.65
   1 -13   0    3.51    0.61
  -1 -13   0    5.13    0.79
   1 -13   0    4.88    0.69
  -1 -13   0    4.15    0.66
   1 -13   1    3.12    0.55
   1 -13   1    3.74    0.66
  -1 -13  -1    2.26    0.56
   1 -13   1    4.31    0.62
  -1 -13  -1    5.00    0.77
  -1 -13  -1    3.68    0.64
   1 -13   1    2.59    0.63
  -1 -13  -2   14.14    1.04
   1 -13   2   13.17    0.93
  -1 -13  -2   13.19    0.95
  -1 -13  -2   12.55    0.87
  -1 -13  -3   21.91    1.24
   1 -13   3   23.00    1.20
  -1 -13  -3   20.95    1.09
  -1 -13  -3   23.65    1.29
  -1 -13  -3   22.08    1.17
   1 -13   4    9.14    0.76
  -1 -13  -4    9.69    0.83
  -1 -13  -4   10.24    0.91
  -1 -13  -5    4.06    0.66
  -1 -13  -5    4.14    0.68
  -1 -13  -6    0.71    0.57
  -1 -13  -6    1.34    0.60
  -1 -13  -7   10.91    0.87
  -1 -13  -7   10.28    0.82
  -1 -13  -8   20.58    1.13
  -1 -13  -8   18.76    1.04
  -1 -13  -9    3.75    0.56
   1 -13   9    4.26    0.60
  -1 -13 -10   31.01    1.29
   1 -13  10   33.61    1.37
  -1 -13 -11   18.38    0.98
   1 -13  11   19.42    0.92
  -1 -13 -11   19.91    0.94
  -1 -13 -11   17.57    0.82
  -1 -13 -12    8.56    0.60
  -1 -13 -13   13.78    0.68
   1 -14 -10    0.14    0.32
  -1 -14  10    0.14    0.37
   1 -14 -10    0.31    0.39
   1 -14  -9    6.59    0.56
  -1 -14   9    8.24    0.63
   1 -14  -9    7.49    0.62
   1 -14  -8    6.69    0.61
   1 -14  -8    5.13    0.54
   1 -14  -7    0.69    0.47
   1 -14  -7    0.23    0.38
   1 -14  -6   27.38    1.32
   1 -14  -6   26.49    1.26
   1 -14  -6   28.80    1.27
   1 -14  -5   12.45    0.86
   1 -14  -5   12.41    0.80
  -1 -14   5   12.48    0.88
   1 -14  -4   48.81    2.01
  -1 -14   4   49.22    1.99
   1 -14  -3    1.72    0.53
   1 -14  -3    2.04    0.50
  -1 -14   3    3.07    0.60
   1 -14  -2    0.57    0.47
   1 -14  -2    0.79    0.45
   1 -14  -2    0.59    0.43
  -1 -14   2    1.01    0.52
   1 -14  -1   17.63    1.00
   1 -14  -1   17.13    0.96
  -1 -14   1   18.79    1.05
   1 -14  -1   19.63    1.02
  -1 -14   0    1.33    0.51
   1 -14   0    0.97    0.51
   1 -14   1   31.57    1.40
  -1 -14  -1   30.30    1.34
   1 -14   2   11.23    0.84
  -1 -14  -2   11.02    0.73
   1 -14   3    6.62    0.71
   1 -14   4   39.80    1.67
   1 -14   5    8.05    0.72
   1 -14   6    3.81    0.59
  -1 -14  -6    3.77    0.54
  -1 -14  -7   16.98    0.91
  -1 -14  -8   12.10    0.77
   1 -14   9   14.48    0.77
   1 -14  10    3.12    0.40
  -1 -15   7   10.49    0.63
  -1 -15   6    7.84    0.59
  -1 -15   5    1.89    0.45
  -1 -15   4    3.48    0.49
  -1 -15   3    1.73    0.43
  -1 -15   2    0.59    0.42
   1 -15  -1    5.04    0.48
  -1 -15   1    6.59    0.56
  -1 -15   0    0.50    0.37
   1 -15   0    1.10    0.38
   1 -15   1   10.37    0.65
  -1 -15  -1    9.25    0.59
   1 -15   2   -0.13    0.38
   1 -15   3    7.21    0.59
   1 -15   4    5.79    0.53
   1 -15   5    0.93    0.39
   1 -15   6    1.56    0.38
   1 -15   7    1.62    0.35
   2   0 -24    6.34    0.51
   2   0 -23    0.33    0.45
   2   0 -22   -0.08    0.54
  -2   0  21   -0.37    0.45
  -2   0  20    7.99    0.70
  -2   0  19    0.30    0.53
  -2   0  18  383.75   11.73
   2   0 -18  362.71   13.91
  -2   0  17   -0.44    0.56
   2   0 -17    4.21    1.06
   2   0 -16    6.03    0.65
  -2   0  16    4.18    1.36
   2   0 -16    7.05    1.51
  -2   0  16    6.15    0.70
  -2   0  16    6.04    0.70
   2   0 -15   -0.04    0.45
  -2   0  15    3.33    1.08
   2   0 -15    2.64    1.02
  -2   0  15    0.04    0.53
  -2   0  15    0.29    0.50
  -2   0  14    7.77    1.45
   2   0 -14    7.56    1.44
  -2   0  14    7.63    0.71
   2   0 -14    8.14    0.68
   2   0 -13   -0.46    0.41
  -2   0  13   -0.28    0.41
  -2   0  13   -1.37    0.92
   2   0 -12    3.35    0.92
  -2   0  12    2.18    0.96
   2   0 -11    0.21    0.59
  -2   0  11   -0.12    0.77
   2   0 -10  642.65   20.56
  -2   0  10  675.93   20.81
   2   0  -9    0.33    0.61
  -2   0   9   -0.09    0.69
   2   0  -8  208.65    7.04
  -2   0   8  207.61    7.16
   2   0  -7    0.19    0.54
  -2   0   7   -0.07    0.66
   2   0  -6  555.60   17.28
  -2   0   6  571.37   17.40
   2   0  -5   -0.14    0.49
   2   0  -5    0.13    0.44
  -2   0   4  588.93   18.26
   2   0  -4  606.95   18.15
  -2   0   3    0.13    0.53
  -2   0   2 9999.00  294.62
  -2   0   1    0.52    0.52
  -2   0   0   38.75    1.66
   2   0   1    0.04    0.40
  -2   0  -2    2.52    0.63
   2   0   2    2.20    0.54
  -2   0  -3   -0.28    0.59
   2   0   3    0.15    0.45
  -2   0  -4  884.74   26.80
   2   0   4  880.03   26.69
  -2   0  -5    0.14    0.65
   2   0   5    0.95    0.59
  -2   0  -6   34.25    1.93
   2   0   6   31.42    1.78
  -2   0  -7   -0.10    0.70
   2   0   7    0.08    0.61
  -2   0  -8   22.40    1.75
   2   0   8   22.11    1.58
  -2   0  -9    0.25    0.80
  -2   0 -10    0.24    0.44
  -2   0 -10    0.28    0.89
  -2   0 -11    0.32    0.95
  -2   0 -11    0.81    0.49
  -2   0 -12    0.77    0.54
  -2   0 -12   -0.18    1.00
   2   0  12    0.04    0.47
  -2   0 -13   -0.19    1.03
  -2   0 -13   -0.23    0.57
   2   0  13   -0.47    0.50
  -2   0 -14   -0.21    0.99
  -2   0 -14    0.76    0.60
   2   0  14    1.07    0.54
  -2   0 -15    1.13    1.13
  -2   0 -15    0.05    0.62
   2   0  15    0.91    0.56
  -2   0 -16    0.22    0.64
  -2   0 -16   -0.24    1.03
   2   0  16    0.42    0.58
  -2   0 -17   -0.33    0.70
   2   0  17   -0.22    0.96
   2   0  17   -0.19    0.57
  -2   0 -18   41.26    1.95
   2   0  18   44.35    1.90
   2   0  19   -0.29    0.55
  -2   0 -19   -0.40    0.61
  -2   0 -20   28.53    1.41
   2   0  20   27.15    1.33
  -2   0 -21    0.11    0.48
  -2   0 -22   -0.34    0.38
  -2   0 -23   -0.02    0.27
   2   1 -24   19.24    0.89
   2   1 -23    0.58    0.45
  -2  -1  22   17.48    0.88
   2   1 -22   18.39    1.07
  -2  -1  21    7.19    0.67
  -2  -1  20    4.14    0.63
  -2  -1  19    6.73    0.78
  -2   1  19    7.38    0.69
   2  -1 -19    7.72    0.73
  -2  -1  18  466.18   13.79
  -2   1  18  439.51   13.69
   2  -1 -18  447.43   13.79
   2   1 -18  428.00   15.94
   2  -1 -17    4.97    0.68
   2   1 -17    4.66    1.40
  -2  -1  17    6.53    0.74
  -2   1  17    5.67    0.68
  -2  -1  17    6.71    0.75
   2  -1 -16   19.29    1.11
  -2   1  16   21.68    2.06
   2   1 -16   20.45    2.16
  -2   1  16   19.21    1.07
  -2  -1  16   18.59    1.11
  -2  -1  16   20.44    1.14
   2  -1 -15    0.63    0.49
  -2   1  15    0.19    1.02
   2   1 -15    0.20    1.00
  -2  -1  15    1.29    0.59
  -2   1  15    0.32    0.46
  -2  -1  15    0.82    0.56
   2  -1 -14   59.30    2.25
   2   1 -14   60.11    3.54
  -2   1  14   60.07    3.41
  -2  -1  14   61.12    2.24
  -2  -1  14   58.23    2.25
  -2  -1  14   57.67    2.22
   2  -1 -13   17.87    0.99
   2   1 -13   17.24    1.79
   2  -1 -13   15.49    1.64
  -2  -1  13   17.52    0.97
  -2  -1  13   18.43    0.98
  -2   1  13   18.54    1.81
   2  -1 -12   15.17    1.56
   2  -1 -12   17.29    0.93
  -2  -1  12   17.47    0.90
  -2   1  12   17.95    1.66
  -2   1  11   71.21    3.45
   2  -1 -11   72.22    3.42
  -2   1  10   45.94    2.52
   2  -1 -10   44.69    2.48
   2   1 -10   47.64    2.27
  -2   1   9  141.45    5.11
   2  -1  -9  127.91    5.02
   2   1  -9  129.41    4.77
  -2   1   8   11.96    1.14
   2  -1  -8    9.31    1.04
   2   1  -8   11.79    0.95
  -2   1   7    5.73    0.89
   2   1  -7    5.80    0.67
   2  -1  -7    6.95    0.94
  -2   1   6  107.76    3.97
   2  -1  -6  111.51    4.04
   2   1  -6  105.30    3.73
   2   1  -5   20.70    1.08
   2  -1  -5   20.91    1.34
   2  -1  -5   20.94    1.28
  -2   1   4  225.59    7.40
   2  -1  -4  230.80    7.43
   2   1  -4  231.54    7.13
  -2   1   3  366.88   11.37
  -2   1   2 1196.70   35.72
  -2   1   1 1355.97   40.38
  -2   1   0   12.59    0.87
   2   1   1   37.88    1.61
   2   1   2  606.66   18.41
  -2   1  -2  605.84   18.49
   2   1   3    7.63    0.79
  -2   1  -3    8.72    0.90
   2   1   4   71.11    2.68
  -2   1  -4   77.41    2.87
   2   1   5  132.49    4.85
  -2   1  -5  144.69    5.05
   2   1   6  819.80   25.37
  -2   1  -6  838.68   25.50
   2   1   7  624.39   19.63
  -2   1  -7  636.02   19.82
  -2   1  -8   19.73    1.66
  -2   1  -9    6.36    1.17
  -2   1 -10  271.34    9.44
  -2   1 -10  256.98    8.10
  -2   1 -11   -0.16    0.87
  -2   1 -11    1.12    0.50
  -2  -1 -11    0.07    0.42
   2   1  12   53.91    2.08
  -2   1 -12   55.96    3.31
  -2  -1 -12   54.29    2.09
  -2   1 -12   55.33    2.19
   2   1  13   13.93    0.92
  -2   1 -13   16.16    1.95
  -2  -1 -13   13.49    0.89
  -2   1 -13   14.16    1.00
   2   1  14   17.77    1.06
  -2   1 -14   15.22    1.97
  -2   1 -14   18.37    1.15
  -2  -1 -14   16.06    1.01
  -2  -1 -15   27.65    1.39
   2   1  15   30.03    1.47
   2  -1  15   30.32    1.36
  -2   1 -16   81.13    4.74
  -2   1 -16   90.46    3.25
   2  -1  16   74.56    4.42
   2   1  16   85.24    3.11
   2  -1  16   82.81    2.94
  -2   1 -17    1.10    0.68
   2   1  17    0.43    1.01
   2  -1  17    1.07    1.12
   2   1  17    1.03    0.60
  -2   1 -18   46.52    2.03
   2   1  18   44.32    1.93
   2   1  19    5.82    0.74
  -2   1 -19    5.53    0.76
   2   1  20    3.25    0.62
  -2   1 -20    3.57    0.65
  -2   1 -21    0.50    0.48
  -2   1 -22    8.87    0.64
  -2   1 -23    4.11    0.37
   2  -2 -24    1.96    0.34
   2   2 -24    1.61    0.34
   2  -2 -23   -0.03    0.42
   2   2 -23    0.24    0.41
   2   2 -22    3.89    0.62
   2  -2 -22    4.28    0.63
  -2  -2  21    1.71    0.54
   2   2 -21    2.26    0.61
   2  -2 -21    1.67    0.61
  -2  -2  20    0.69    0.57
   2  -2 -20    0.52    0.51
  -2  -2  19  123.11    4.17
   2  -2 -19  121.61    4.19
   2  -2 -18  131.57    4.44
  -2  -2  18  132.86    4.40
  -2  -2  18  128.00    4.38
   2  -2 -18  120.67    6.14
   2   2 -18  117.24    6.11
   2  -2 -17   48.32    1.98
  -2   2  17   41.94    1.78
  -2  -2  17   47.79    1.96
  -2  -2  17   48.17    1.94
   2  -2 -17   44.90    3.39
   2  -2 -16  111.48    3.86
   2  -2 -16  105.42    5.37
   2   2 -16  106.15    5.41
  -2  -2  16  111.79    3.83
  -2   2  16  106.28    3.68
  -2  -2  16  111.24    3.80
   2  -2 -15   26.58    1.37
  -2  -2  15   25.35    2.25
  -2   2  15   25.70    2.24
   2  -2 -15   27.71    2.45
   2   2 -15   29.49    2.46
  -2  -2  15   29.08    1.36
  -2  -2  15   26.11    1.35
  -2  -2  15   27.47    1.34
   2  -2 -14    2.03    0.55
   2  -2 -14    0.55    0.93
   2   2 -14    2.76    1.08
  -2   2  14    1.02    0.92
  -2  -2  14    1.69    0.99
  -2  -2  14    0.84    0.55
  -2  -2  14    1.48    0.52
  -2  -2  14    1.17    0.54
   2  -2 -13    2.22    0.53
   2  -2 -13    1.50    0.98
   2   2 -13    2.66    1.00
   2  -2 -13    2.63    0.95
  -2  -2  13    2.39    0.57
  -2  -2  13    1.94    0.58
  -2  -2  13    2.22    0.54
  -2   2  13    2.01    1.04
  -2  -2  13    2.45    1.10
   2  -2 -12   38.06    2.53
   2  -2 -12   34.41    1.53
  -2  -2  12   37.95    1.52
  -2  -2  12   41.30    2.52
  -2   2  12   38.84    2.50
  -2  -2  11   22.38    1.83
  -2   2  11   23.03    1.81
   2  -2 -11   20.84    1.78
  -2   2  10    1.20    0.82
  -2  -2  10    1.40    0.80
   2  -2 -10    1.80    0.87
  -2  -2   9  185.52    6.82
  -2   2   9  195.70    6.94
   2  -2  -9  201.51    7.09
  -2  -2   8    0.74    0.73
  -2   2   8    1.52    0.76
   2   2  -8    0.42    0.43
   2  -2  -8    0.10    0.73
  -2  -2   7   45.99    2.18
  -2   2   7   44.64    2.17
   2  -2  -7   43.18    2.23
   2   2  -7   42.90    1.76
   2  -2  -6  409.73   12.83
   2   2  -6  398.80   12.23
   2  -2  -5  208.38    7.02
   2  -2  -5  202.79    7.03
   2   2  -5  208.74    6.44
  -2   2   4   45.53    1.97
  -2  -2   4   45.45    1.97
   2  -2  -4   45.36    2.08
  -2  -2   3 1437.82   42.62
  -2   2   3 1451.16   42.61
   2  -2  -3 1476.08   42.80
   2   2  -3 1408.96   42.20
  -2  -2   2 1231.89   36.96
  -2   2   2 1245.19   36.96
  -2   2   1  594.32   17.55
  -2  -2   1  564.26   17.54
  -2  -2   0  142.96    4.80
  -2   2   0  148.05    4.81
   2   2   1   11.70    0.83
   2  -2   1   12.95    0.82
   2  -2   2  520.77   15.66
  -2   2  -2  523.00   15.81
  -2  -2  -2  509.64   15.80
   2   2   2  511.32   15.72
   2  -2   2  508.82   15.73
  -2   2  -3  576.60   17.09
  -2  -2  -3  554.36   17.06
   2  -2   3  541.75   16.78
  -2  -2  -4  796.06   24.50
  -2   2  -4  812.58   24.51
   2  -2   4  793.85   24.39
   2   2   4  813.31   24.40
  -2  -2  -5   92.65    3.60
  -2   2  -5   96.19    3.62
   2   2   5   87.61    3.44
   2  -2   5   85.40    3.43
  -2  -2  -6    8.81    1.04
  -2   2  -6    6.16    0.96
   2  -2   6    5.87    0.83
   2   2   6    6.16    0.84
  -2  -2  -7    1.26    0.83
  -2   2  -7    0.58    0.75
   2  -2   7    0.17    0.63
   2   2   7    0.34    0.65
  -2  -2  -8   62.21    3.06
  -2   2  -8   63.57    3.10
  -2   2  -9   63.46    3.28
  -2  -2  -9   70.45    3.37
  -2   2 -10   16.43    1.63
  -2  -2 -10   11.88    1.46
  -2  -2 -10   15.09    0.90
  -2  -2 -10   13.55    0.86
  -2   2 -10   14.82    0.88
  -2  -2 -11  115.14    3.84
  -2  -2 -11  111.28    3.83
  -2   2 -11  113.56    3.86
  -2  -2 -11  104.85    4.98
  -2   2 -11  114.78    5.15
   2   2  11  112.97    3.76
   2  -2  11  114.85    3.77
  -2  -2 -12    0.12    0.52
  -2  -2 -12    0.34    0.48
  -2  -2 -12   -0.70    0.91
  -2   2 -12    0.43    0.52
  -2   2 -12    1.41    1.01
   2   2  12   -0.46    0.48
   2  -2  12    0.36    0.48
  -2  -2 -13    9.30    0.79
  -2  -2 -13    8.76    0.83
  -2   2 -13    7.86    0.80
  -2  -2 -13    8.71    1.52
  -2   2 -13    8.54    1.48
   2   2  13    9.07    0.78
   2  -2  13    9.30    0.78
  -2  -2 -14   10.72    0.89
  -2  -2 -14    9.26    0.85
  -2   2 -14   10.81    0.93
  -2  -2 -14   11.52    1.70
  -2   2 -14    8.61    1.65
   2  -2  14    9.27    0.84
   2   2  14   11.02    0.85
  -2  -2 -15    0.48    0.56
   2   2  15    0.40    0.56
   2  -2  15    0.63    0.57
  -2  -2 -15    1.79    0.97
  -2   2 -15    0.67    0.90
  -2  -2 -15    1.21    0.63
  -2   2 -15    0.37    0.61
  -2   2 -16   10.66    1.78
  -2  -2 -16   10.88    1.80
  -2   2 -16   11.95    1.01
  -2  -2 -16   11.54    0.90
  -2  -2 -16   11.11    0.98
   2   2  16   11.39    1.72
   2  -2  16    7.33    1.55
   2  -2  16   11.24    0.91
   2   2  16   11.50    0.92
   2  -2  16   11.08    0.85
   2  -2  17    2.93    1.17
   2   2  17    4.43    1.22
   2   2  17    4.41    0.70
   2  -2  17    3.56    0.69
   2  -2  17    3.30    0.62
  -2  -2 -17    4.08    0.77
  -2   2 -17    3.92    0.74
  -2  -2 -18   49.24    2.10
  -2   2 -18   45.89    2.07
   2  -2  18   48.80    2.01
   2   2  18   48.12    2.02
   2  -2  18   49.77    1.90
   2   2  19    3.18    0.65
   2  -2  19    2.87    0.62
   2  -2  19    4.00    0.55
  -2   2 -19    3.61    0.68
  -2  -2 -19    2.40    0.67
  -2  -2 -20   24.21    1.21
  -2   2 -20   21.75    1.16
   2  -2  20   19.94    1.10
   2   2  20   21.09    1.11
  -2  -2 -21   14.98    0.89
  -2   2 -21   14.46    0.88
  -2   2 -22    3.22    0.43
  -2  -2 -22    2.98    0.45
   2  -3 -23    0.21    0.38
   2   3 -23    0.05    0.38
   2  -3 -22    0.65    0.48
   2   3 -22    0.17    0.46
  -2  -3  21   -0.10    0.51
   2  -3 -21    0.11    0.43
   2   3 -21    0.13    0.52
   2  -3 -21   -0.79    0.54
   2  -3 -20    0.09    0.49
  -2  -3  20   -0.08    0.58
   2  -3 -19    2.93    0.66
  -2  -3  19    2.50    0.67
  -2  -3  19    1.88    0.68
   2  -3 -18    0.92    0.58
  -2  -3  18    0.18    0.62
  -2  -3  18    0.70    0.66
   2  -3 -17    6.37    0.80
  -2  -3  17    9.15    0.88
  -2  -3  17    6.98    0.83
   2  -3 -17    3.82    1.34
   2   3 -17    4.04    1.33
   2  -3 -16    8.96    0.84
  -2  -3  16    8.53    0.88
  -2  -3  16    8.98    0.85
   2  -3 -16    6.46    1.46
   2   3 -16    6.46    1.50
   2  -3 -15    8.44    0.80
   2  -3 -15    9.45    1.53
   2   3 -15    6.63    1.44
  -2  -3  15    8.82    0.83
  -2  -3  15    7.23    0.82
  -2  -3  15    7.49    0.79
   2  -3 -14   48.90    2.03
   2  -3 -14   54.65    3.23
   2   3 -14   52.42    3.22
   2  -3 -14   49.08    3.24
  -2  -3  14   46.55    1.99
  -2  -3  14   48.99    1.99
  -2  -3  14   49.61    1.98
   2  -3 -13   35.09    1.61
   2  -3 -13   35.16    2.54
   2   3 -13   39.09    2.63
  -2   3  13   38.95    2.54
  -2  -3  13   43.93    2.61
   2  -3 -13   34.04    2.57
  -2  -3  13   36.54    1.59
  -2  -3  13   37.42    1.60
  -2  -3  13   35.94    1.57
   2  -3 -12   11.50    0.82
   2  -3 -12   10.32    1.17
   2   3 -12   13.40    1.56
   2  -3 -12   11.57    1.52
  -2  -3  12   11.02    0.79
  -2  -3  12   12.21    0.80
  -2  -3  12   11.29    0.82
  -2   3  12   10.72    1.39
  -2  -3  12   14.13    1.53
   2  -3 -11   16.32    1.72
   2  -3 -11   13.44    1.30
   2  -3 -11   15.70    0.91
  -2  -3  11   16.75    1.59
  -2   3  11   13.56    1.43
  -2  -3  11   15.14    0.88
  -2  -3  11   15.17    0.89
   2  -3 -10  417.14   14.10
  -2   3  10  432.33   13.82
  -2  -3  10  413.95   13.75
   2  -3  -9   63.24    3.23
  -2  -3   9   65.51    2.98
  -2   3   9   63.56    2.99
   2  -3  -8   56.56    2.90
   2  -3  -7  201.39    7.18
   2  -3  -6  111.30    4.37
   2  -3  -5   19.88    1.43
   2  -3  -5   21.68    1.47
   2  -3  -4  325.49   10.50
   2  -3  -4  322.03   10.47
  -2  -3   3   84.91    3.17
  -2   3   3   91.10    3.19
   2  -3  -3   92.69    3.52
  -2  -3   2   30.37    1.42
  -2   3   2   30.92    1.40
  -2   3   1  681.37   20.35
  -2  -3   1  667.27   20.35
   2  -3   0   66.83    2.66
  -2   3   0   65.41    2.45
  -2  -3   0   66.41    2.46
   2  -3   1    0.86    0.57
  -2   3  -1    0.29    0.47
  -2  -3  -1    0.08    0.48
   2   3   1    0.04    0.41
   2  -3   1    0.19    0.40
   2  -3   2    1.85    0.53
   2   3   2    2.16    0.52
   2  -3   2    2.44    0.51
   2  -3   3   53.92    2.24
  -2   3  -3   56.70    2.34
  -2  -3  -3   54.63    2.33
   2   3   3   54.84    2.24
   2  -3   3   56.58    2.25
  -2   3  -4  116.64    4.23
  -2  -3  -4  111.76    4.21
   2   3   4  112.44    4.11
   2  -3   4  119.08    4.14
  -2  -3  -5  520.63   15.81
  -2   3  -5  517.04   15.79
   2  -3   5  486.34   15.63
   2   3   5  490.15   15.63
  -2  -3  -6  167.65    6.09
  -2   3  -6  167.34    6.08
   2  -3   6  170.48    5.98
   2   3   6  174.43    6.01
  -2  -3  -7   -0.39    0.70
  -2   3  -7    0.10    0.69
  -2  -3  -8   87.27    3.87
  -2   3  -8   89.56    3.91
  -2  -3  -9   30.18    2.07
  -2   3  -9   29.43    2.06
  -2  -3  -9   28.63    1.30
  -2  -3 -10   21.11    1.80
  -2   3 -10   17.93    1.69
  -2  -3 -10   18.71    1.01
  -2  -3 -10   16.94    0.96
  -2   3 -10   18.10    0.99
  -2  -3 -11   51.01    1.99
  -2  -3 -11   47.99    1.93
  -2   3 -11   47.74    1.93
  -2  -3 -11   51.89    3.00
  -2   3 -11   50.38    2.99
   2   3  11   47.49    1.84
   2  -3  11   46.64    1.84
  -2  -3 -12   19.66    1.12
  -2   3 -12   18.44    1.09
  -2  -3 -12   18.57    1.10
  -2   3 -12   15.14    1.81
  -2  -3 -12   19.20    2.00
   2   3  12   20.28    1.05
   2  -3  12   19.09    1.04
  -2  -3 -13   23.55    1.32
  -2   3 -13   24.25    1.30
  -2  -3 -13   25.47    1.30
  -2  -3 -13   21.34    2.11
  -2   3 -13   22.43    2.22
   2   3  13   24.76    1.24
   2  -3  13   24.54    1.22
  -2   3 -14  150.36    5.04
  -2  -3 -14  149.14    5.04
  -2  -3 -14  152.08    5.04
  -2  -3 -14  148.52    6.62
  -2   3 -14  153.01    6.67
   2  -3  14  145.79    4.94
   2   3  14  147.18    4.94
  -2   3 -15   24.48    1.39
  -2  -3 -15   27.75    1.42
  -2  -3 -15   25.91    1.40
   2  -3  15   26.83    1.36
   2   3  15   25.53    1.33
  -2  -3 -15   24.95    2.47
  -2   3 -15   23.61    2.43
  -2  -3 -16   19.10    2.26
  -2   3 -16   23.55    2.42
  -2  -3 -16   26.23    1.42
  -2   3 -16   26.63    1.44
  -2  -3 -16   27.82    1.42
   2   3  16   26.03    1.36
   2  -3  16   27.04    1.37
   2  -3  16   27.25    1.36
   2   3  16   23.50    2.37
   2  -3  16   26.29    2.42
   2  -3  17   15.41    1.02
   2   3  17   16.33    1.03
  -2  -3 -17   14.61    1.06
  -2  -3 -17   13.52    1.00
  -2   3 -17   15.00    1.07
   2  -3  17   14.14    0.97
   2  -3  18    5.18    0.67
   2   3  18    5.16    0.71
   2  -3  18    5.25    0.70
  -2  -3 -18    4.87    0.72
  -2   3 -18    6.45    0.76
   2  -3  19   -0.06    0.50
   2   3  19    0.70    0.54
   2  -3  19   -0.30    0.51
  -2   3 -19    0.43    0.55
  -2  -3 -19    1.09    0.56
  -2   3 -20    3.66    0.59
  -2  -3 -20    4.10    0.61
   2  -3  20    4.12    0.51
  -2  -3 -21    5.08    0.57
  -2   3 -21    6.64    0.58
  -2   3 -22    1.30    0.33
   2   4 -23    3.16    0.37
   2   4 -22    3.69    0.50
   2  -4 -22    3.30    0.47
  -2  -4  21    5.83    0.68
   2  -4 -21    6.05    0.65
   2   4 -21    5.47    0.64
   2  -4 -21    7.08    0.66
  -2  -4  20   35.91    1.57
   2  -4 -20   34.68    1.60
   2  -4 -20   34.98    1.59
   2   4 -20   36.63    1.61
  -2  -4  19    1.63    0.64
  -2  -4  19    1.63    0.66
   2  -4 -19    0.44    0.58
  -2  -4  18   21.59    1.25
  -2  -4  18   21.35    1.24
   2  -4 -18   21.71    1.29
   2   4 -17   87.16    4.98
   2  -4 -17   87.87    4.97
  -2  -4  17  103.34    3.60
  -2  -4  17  102.74    3.58
   2  -4 -17  102.71    3.68
   2  -4 -16  163.11    7.23
   2   4 -16  153.96    7.13
  -2  -4  16  174.99    5.63
  -2  -4  16  168.68    5.60
   2  -4 -16  171.67    5.71
   2  -4 -15    1.38    1.03
   2   4 -15   -1.18    0.93
   2  -4 -15    0.16    0.56
  -2  -4  15    0.44    0.62
  -2  -4  15    0.14    0.57
  -2  -4  15    1.42    0.67
   2  -4 -14   22.09    2.14
   2   4 -14   24.09    2.18
   2  -4 -14   23.12    1.28
   2  -4 -14   24.07    2.34
  -2  -4  14   24.41    1.29
  -2  -4  14   26.60    1.32
  -2  -4  14   22.99    1.24
   2  -4 -13   -0.50    0.93
   2   4 -13   -0.50    0.89
   2  -4 -13    0.55    0.52
   2  -4 -13   -1.19    1.07
  -2  -4  13    0.63    0.53
  -2  -4  13    0.74    0.54
  -2  -4  13    0.60    0.53
   2  -4 -12   12.41    1.66
   2  -4 -12   13.12    0.93
   2  -4 -12   12.19    1.34
  -2  -4  12   13.70    0.88
   2  -4 -12   10.45    1.45
   2   4 -12   12.95    1.56
   2  -4 -11    5.99    1.23
   2  -4 -11    6.84    0.66
   2  -4 -11    5.59    1.02
  -2  -4  11    7.86    0.66
   2   4 -11    7.69    1.25
  -2  -4  10  164.55    5.34
   2  -4 -10  177.10    6.82
   2  -4 -10  173.82    6.38
   2  -4 -10  168.16    5.42
   2  -4  -9   11.90    1.43
   2  -4  -9    8.91    1.13
   2  -4  -8  184.62    7.03
   2  -4  -8  187.34    6.79
   2  -4  -7   71.27    3.44
   2  -4  -7   75.90    3.34
   2  -4  -6    6.16    1.06
   2  -4  -6    5.64    0.92
   2  -4  -5    8.09    1.10
   2  -4  -5   10.41    1.11
   2  -4  -4  265.54    8.92
   2  -4  -3    1.53    0.70
  -2  -4   2   98.60    3.37
  -2   4   2  100.21    3.37
   2  -4  -2   89.46    3.74
  -2   4   1   41.19    1.69
  -2  -4   1   42.97    1.72
   2   4   0  391.57   12.17
   2  -4   0  403.29   12.18
  -2   4   0  395.65   12.21
  -2  -4   0  395.59   12.22
   2  -4   0  413.13   12.71
   2   4   1   73.16    2.75
   2  -4   1   80.36    2.78
  -2  -4  -1   73.63    2.80
  -2   4  -1   81.82    2.83
   2  -4   1   80.85    3.18
   2   4   2  171.32    5.50
   2  -4   2  166.73    5.47
  -2   4  -2  165.35    5.54
  -2  -4  -2  166.33    5.56
   2  -4   2  165.89    5.80
   2  -4   3  383.39   11.92
   2   4   3  383.19   11.93
   2  -4   4   31.20    1.58
   2   4   4   33.33    1.63
  -2   4  -4   32.82    1.69
  -2  -4  -4   30.62    1.65
   2   4   5    1.71    0.59
   2  -4   5    1.44    0.56
  -2  -4  -5    0.99    0.66
  -2   4  -5    1.13    0.66
  -2  -4  -6  301.76    9.85
  -2   4  -6  290.35    9.81
  -2  -4  -7  231.74    7.99
  -2   4  -7  225.02    7.95
  -2  -4  -8  117.62    3.95
  -2  -4  -8  122.76    4.85
  -2   4  -8  116.83    4.80
  -2  -4  -9   19.48    1.06
  -2  -4  -9   18.07    0.95
  -2  -4  -9   16.46    1.55
  -2   4  -9   17.74    1.60
  -2  -4 -10    8.42    0.76
  -2   4 -10    8.03    0.68
  -2  -4 -10    8.81    0.68
  -2  -4 -10    7.78    1.25
  -2   4 -10    9.02    1.28
   2  -4  10    8.78    0.59
  -2  -4 -10    7.93    0.67
  -2  -4 -11  114.47    5.07
  -2   4 -11  113.64    5.05
  -2  -4 -11  110.51    3.86
  -2  -4 -11  112.70    3.80
  -2   4 -11  111.97    3.79
  -2  -4 -11  110.21    3.74
   2   4  11  111.11    3.71
   2  -4  11  111.91    3.72
  -2  -4 -12   51.76    3.15
  -2   4 -12   53.68    3.19
  -2   4 -12   48.96    2.01
  -2  -4 -12   51.39    2.09
  -2  -4 -12   46.97    1.99
  -2  -4 -12   53.41    1.97
   2  -4  12   50.89    1.95
   2   4  12   47.58    1.92
  -2  -4 -13   79.45    2.97
  -2  -4 -13   77.99    2.88
  -2   4 -13   78.65    2.89
  -2  -4 -13   70.95    4.05
  -2   4 -13   78.63    4.20
   2   4  13   75.40    2.79
   2  -4  13   80.07    2.81
  -2  -4 -14    1.07    0.59
   2   4  14    1.05    0.54
   2  -4  14    0.73    0.52
  -2  -4 -14    1.83    1.06
  -2   4 -14    2.22    1.07
  -2  -4 -14    0.19    0.55
  -2   4 -14    0.28    0.53
   2   4  15    2.89    1.12
   2  -4  15    4.74    1.24
  -2  -4 -15    3.92    0.73
   2   4  15    5.13    0.68
   2  -4  15    3.84    0.64
  -2   4 -15    4.83    0.69
  -2  -4 -15    4.02    1.27
  -2   4 -15    3.36    1.20
  -2  -4 -15    3.82    0.68
  -2  -4 -16   18.08    1.15
  -2  -4 -16   19.57    1.20
  -2   4 -16   20.71    1.19
   2  -4  16   17.60    1.09
   2   4  16   18.42    1.09
   2  -4  16   18.79    1.13
   2  -4  16   14.10    1.86
   2   4  16   18.23    2.03
   2  -4  17   21.07    1.15
   2   4  17   21.46    1.16
   2  -4  17   22.54    1.20
  -2  -4 -17   19.80    1.19
  -2   4 -17   19.18    1.18
  -2  -4 -17   20.29    1.24
   2  -4  18    3.00    0.66
  -2   4 -18    4.09    0.63
  -2  -4 -18    2.75    0.61
   2   4  18    2.97    0.61
   2  -4  18    3.61    0.62
   2  -4  19   -0.25    0.51
  -2  -4 -19   -0.19    0.50
  -2   4 -19   -0.42    0.49
   2  -4  20    3.40    0.52
  -2   4 -20    4.00    0.55
   2  -4  21    3.05    0.41
  -2   4 -21    3.23    0.42
  -2   5  22    6.53    0.57
   2  -5 -22    6.93    0.56
   2  -5 -21    6.04    0.63
   2   5 -21    4.91    0.53
  -2  -5  20    7.94    0.78
   2   5 -20    7.19    0.67
   2  -5 -20    7.14    0.75
   2  -5 -19    2.70    0.67
  -2  -5  19    2.17    0.69
  -2  -5  19    1.83    0.66
   2   5 -19    2.82    0.59
   2  -5 -19    2.63    0.57
   2  -5 -18   63.35    2.58
  -2  -5  18   66.18    2.53
  -2  -5  18   64.26    2.51
   2  -5 -17    3.27    0.73
  -2  -5  17    3.47    0.74
  -2  -5  17    3.00    0.75
   2  -5 -16    4.18    0.77
  -2  -5  16    3.10    0.73
  -2  -5  16    3.33    0.73
   2  -5 -16    1.96    1.03
   2  -5 -15  132.44    4.41
   2   5 -15  118.01    5.63
  -2  -5  15  125.99    4.30
  -2  -5  15  128.53    4.30
  -2  -5  15  121.47    4.26
   2  -5 -14    5.72    1.47
   2   5 -14    6.39    1.27
   2  -5 -14    5.50    1.20
   2  -5 -14    7.62    0.84
   2  -5 -13    5.17    1.34
   2  -5 -13    6.52    1.25
   2   5 -13    6.03    1.20
   2  -5 -13    6.43    0.74
   2  -5 -12   18.21    2.01
   2  -5 -12   15.93    1.62
   2   5 -12   14.55    1.57
   2  -5 -12   12.34    1.44
   2  -5 -12   15.40    1.00
   2  -5 -11  104.90    4.52
   2  -5 -11  105.17    4.99
   2  -5 -11  102.93    4.42
   2   5 -11   98.11    4.39
  -2  -5  11  100.55    3.45
  -2  -5  11   98.41    3.41
   2  -5 -10   53.48    3.20
   2  -5 -10   51.38    2.89
  -2  -5  10   50.67    1.98
  -2  -5  10   55.26    2.01
   2  -5 -10   51.46    2.72
   2   5 -10   50.44    2.71
  -2  -5   9  115.80    3.77
  -2  -5   9  111.37    3.74
   2  -5  -9  115.10    4.84
   2  -5  -9  114.25    3.82
   2  -5  -9  115.71    5.08
   2  -5  -8    2.22    0.86
   2  -5  -7    6.49    1.05
   2  -5  -6  266.37    9.28
   2  -5  -5  154.91    5.86
   2  -5  -5  149.15    5.78
   2  -5  -4   23.98    1.71
   2  -5  -4   22.36    1.68
   2  -5  -4   24.82    1.66
   2  -5  -3   40.37    2.26
   2  -5  -3   41.09    2.18
   2  -5  -3   38.80    2.20
   2  -5  -2   54.97    2.64
   2  -5  -1   74.85    2.60
   2   5  -1   80.10    2.65
  -2   5   1   70.83    2.61
  -2  -5   1   77.00    2.66
   2  -5  -1   78.50    3.25
   2   5   0    8.94    0.62
   2  -5   0    8.12    0.60
  -2  -5   0    8.66    0.64
  -2   5   0    7.63    0.62
   2  -5   0    8.87    1.06
   2  -5   1  195.54    6.19
   2   5   1  190.40    6.19
  -2  -5  -1  192.75    6.23
  -2   5  -1  198.35    6.23
   2  -5   1  203.51    6.89
   2   5   2  268.39    8.37
   2  -5   2  269.45    8.35
  -2   5  -2  265.90    8.40
  -2  -5  -2  259.52    8.41
   2  -5   3   36.37    1.61
   2   5   3   38.34    1.64
  -2   5  -3   34.36    1.64
  -2  -5  -3   33.90    1.66
   2   5   4    0.78    0.51
  -2  -5  -5    1.72    0.63
  -2   5  -5    0.59    0.55
  -2  -5  -6   16.22    1.28
  -2   5  -6   16.64    1.29
  -2  -5  -7  316.10   10.67
  -2   5  -7  325.80   10.72
   2  -5   8  131.05    4.26
  -2  -5  -8  129.19    4.29
  -2  -5  -8  131.68    5.18
  -2   5  -8  133.90    5.22
  -2  -5  -9    2.88    0.60
   2  -5   9    3.13    0.44
  -2  -5  -9    1.98    0.52
  -2  -5  -9    2.95    0.90
  -2   5  -9    1.28    0.77
  -2  -5  -9    2.25    0.45
  -2   5 -10   19.47    1.01
  -2  -5 -10   19.43    1.15
  -2  -5 -10   19.15    1.00
  -2  -5 -10   22.89    1.88
  -2   5 -10   21.21    1.82
   2  -5  10   19.74    0.98
  -2  -5 -10   19.30    1.06
  -2  -5 -11   48.02    1.92
  -2   5 -11   47.93    1.91
  -2  -5 -11   51.28    2.07
   2   5  11   48.60    1.86
   2  -5  11   50.60    1.87
  -2  -5 -11   47.86    2.91
  -2   5 -11   43.20    2.84
   2  -5  11   48.80    1.86
  -2  -5 -11   49.10    1.95
  -2  -5 -12   41.59    1.77
  -2   5 -12   43.94    1.79
  -2  -5 -12   42.72    1.92
  -2  -5 -12   41.41    2.79
  -2   5 -12   41.54    2.84
   2  -5  12   43.64    1.72
   2   5  12   41.17    1.71
   2  -5  12   44.84    1.68
  -2  -5 -12   41.19    1.76
  -2  -5 -13   16.06    1.88
  -2   5 -13   22.28    2.10
   2  -5  13   20.65    1.12
   2   5  13   21.29    1.13
   2  -5  13   18.24    1.87
  -2  -5 -13   23.99    1.21
  -2  -5 -13   24.04    1.35
  -2   5 -13   22.92    1.20
  -2  -5 -13   23.19    1.17
  -2  -5 -14   -0.39    0.94
  -2   5 -14    0.57    0.88
  -2  -5 -14    0.18    0.51
  -2   5 -14    0.40    0.50
   2  -5  14    0.19    0.47
   2   5  14    0.12    0.47
   2   5  14    1.07    0.85
   2  -5  14   -0.86    0.91
  -2  -5 -14    0.73    0.65
  -2  -5 -14   -0.04    0.47
   2  -5  15   -0.18    0.90
   2   5  15    1.99    0.99
  -2  -5 -15    1.01    0.66
   2   5  15    0.54    0.50
   2  -5  15    1.70    0.53
  -2  -5 -15    1.77    1.00
  -2  -5 -15    0.82    0.54
  -2   5 -15    1.26    0.56
   2   5  16   10.47    0.84
   2  -5  16   11.47    0.87
  -2  -5 -16   12.46    0.90
  -2   5 -16   11.93    0.89
  -2  -5 -16   12.84    1.03
   2  -5  16   12.58    0.97
  -2  -5 -17    0.82    0.62
  -2   5 -17    0.04    0.49
  -2  -5 -17    1.17    0.52
  -2  -5 -17    0.11    0.49
   2   5  17    0.18    0.48
   2  -5  17   -0.04    0.48
   2  -5  17    0.85    0.60
  -2   5 -18    5.44    0.63
   2  -5  18    6.25    0.74
  -2   5 -19    0.34    0.42
   2  -5  19    0.06    0.53
  -2   5 -20    2.19    0.41
   2  -5  20    2.50    0.48
   2  -5  21    0.35    0.33
  -2   6  23    9.90    0.48
  -2   6  22   16.97    0.81
   2  -6 -22   16.33    0.81
   2  -6 -21    8.45    0.69
   2  -6 -20   31.21    1.45
  -2  -6  19    3.63    0.70
  -2  -6  19    3.37    0.69
   2  -6 -19    4.47    0.70
  -2  -6  18   20.96    1.21
  -2  -6  18   20.95    1.24
   2  -6 -18   19.75    1.25
  -2  -6  17   15.49    1.10
   2  -6 -17   15.84    1.14
   2  -6 -16    1.98    0.53
   2  -6 -16    1.81    0.70
   2  -6 -15   12.94    1.04
   2  -6 -14   17.26    1.13
   2  -6 -14   11.90    1.52
   2  -6 -13    2.31    1.18
  -2  -6  13    2.58    0.68
  -2  -6  13    1.23    0.58
  -2  -6  13    2.30    0.66
   2  -6 -13    1.08    0.72
   2  -6 -12    1.13    0.57
   2  -6 -12    0.62    0.76
   2  -6 -12    1.03    0.43
   2  -6 -12   -0.22    0.89
  -2  -6  12    0.74    0.59
  -2  -6  12   -0.04    0.54
  -2  -6  12    0.70    0.55
   2  -6 -11   44.91    2.62
  -2  -6  11   47.98    1.79
   2  -6 -11   46.85    2.82
   2  -6 -11   49.77    2.00
   2  -6 -11   48.63    3.22
   2  -6 -11   45.72    1.84
  -2  -6  11   47.91    1.90
  -2  -6  11   46.93    1.90
  -2  -6  11   45.05    1.86
   2  -6 -10    6.56    0.99
  -2  -6  10    6.27    0.59
   2  -6 -10    6.67    1.18
   2  -6 -10    7.39    0.72
   2  -6 -10    7.25    0.63
  -2  -6  10    6.05    0.66
  -2  -6  10    7.29    0.69
  -2  -6  10    5.59    0.69
   2  -6  -9   31.23    1.32
   2  -6  -9   29.54    1.83
   2  -6  -9   28.53    1.29
  -2  -6   9   30.80    1.28
  -2  -6   9   30.52    1.34
  -2  -6   9   28.00    1.29
   2  -6  -9   28.55    1.36
   2  -6  -9   28.66    2.20
   2  -6  -8   69.97    3.76
   2  -6  -8   72.24    2.58
   2  -6  -8   71.90    3.09
   2  -6  -8   75.18    2.59
  -2  -6   8   72.61    2.54
  -2  -6   8   72.03    2.55
   2  -6  -8   80.87    3.78
   2  -6  -8   72.49    2.61
   2  -6  -7   17.22    1.62
   2  -6  -7   15.28    1.12
   2  -6  -7   16.52    1.67
   2  -6  -6   11.84    1.44
   2  -6  -6   14.18    1.47
   2  -6  -5    0.85    0.78
   2  -6  -5    0.38    0.76
   2  -6  -4   57.98    2.94
   2  -6  -4   60.87    3.03
   2  -6  -4   57.88    3.06
   2  -6  -3   27.18    1.83
   2  -6  -3   28.95    1.97
   2  -6  -3   28.28    1.97
   2  -6  -2   51.42    2.60
   2  -6  -2   48.31    2.53
   2  -6  -1   95.52    4.04
   2  -6  -1  100.21    3.99
   2  -6   0  540.12   17.17
   2  -6   0  541.20   17.35
   2  -6   1  455.84   14.22
  -2  -6  -1  435.90   13.26
  -2  -6  -2  208.13    6.56
  -2  -6  -3    5.11    0.55
  -2  -6  -4   21.24    1.22
  -2  -6  -5   51.85    1.98
  -2  -6  -5   54.05    2.00
  -2  -6  -6  220.30    6.93
  -2  -6  -6  215.88    6.92
   2  -6   6  221.33    6.89
  -2  -6  -6  218.52    6.89
  -2  -6  -7  103.09    3.53
  -2  -6  -7  102.35    3.52
   2  -6   7  103.65    3.47
  -2  -6  -7  101.36    3.49
  -2  -6  -7   97.48    4.07
  -2  -6  -8   70.12    2.59
   2  -6   8   67.57    2.49
  -2  -6  -8   69.16    2.54
  -2  -6  -8   67.44    3.16
   2  -6   9   87.36    3.01
  -2  -6  -9   86.50    3.06
  -2  -6  -9   78.82    3.76
   2  -6  10   14.70    0.88
  -2  -6 -10   15.89    0.97
  -2  -6 -10   13.73    1.41
  -2  -6 -11    0.78    0.62
  -2  -6 -11    1.19    0.82
  -2  -6 -11    1.51    0.45
   2  -6  11    1.06    0.46
  -2  -6 -11    1.69    0.59
  -2  -6 -12   -0.05    0.59
  -2  -6 -12   -0.48    0.67
  -2  -6 -12   -0.60    0.43
   2  -6  12    0.06    0.44
   2  -6  12   -0.71    0.74
   2  -6  12    0.15    0.35
  -2  -6 -12    0.49    0.53
  -2  -6 -13   -0.47    0.44
  -2  -6 -13    0.17    0.68
   2  -6  13   -0.23    0.45
   2  -6  13   -0.03    0.31
  -2  -6 -13    0.88    0.55
   2  -6  14    3.53    0.56
  -2  -6 -14    4.77    0.81
  -2  -6 -14    3.93    0.57
  -2  -6 -14    4.21    0.66
   2  -6  15   -0.27    0.44
  -2  -6 -15   -0.17    0.64
  -2  -6 -15    0.43    0.44
   2  -6  16   68.16    2.53
  -2  -6 -16   62.58    2.63
   2  -6  17    0.12    0.63
  -2  -6 -17    0.38    0.52
  -2  -6 -18   17.18    0.92
   2  -6  18   17.03    1.00
   2  -6  19   -0.09    0.49
   2  -6  20    6.05    0.53
   2  -6  21    1.65    0.32
   2  -7 -21    5.45    0.54
   2  -7 -20    0.11    0.46
   2  -7 -19    1.25    0.58
   2  -7 -18   20.25    1.24
   2  -7 -17   34.94    1.71
  -2  -7  16    2.52    0.73
   2  -7 -16    2.15    0.52
   2  -7 -16    2.22    0.55
   2  -7 -16    2.61    0.72
  -2  -7  15   17.79    1.17
  -2  -7  15   18.51    1.17
   2  -7 -15   16.15    0.97
  -2  -7  14    1.00    0.62
  -2  -7  14    0.88    0.64
  -2  -7  14    0.97    0.64
   2  -7 -14    1.26    0.49
  -2  -7  13    4.03    0.50
   2  -7 -13    4.29    0.75
   2  -7 -13    3.04    0.55
  -2  -7  13    2.61    0.71
  -2  -7  13    4.70    0.71
  -2  -7  13    4.24    0.74
   2  -7 -13    3.81    0.57
  -2  -7  12   28.53    1.33
   2  -7 -12   31.03    1.57
   2  -7 -12   32.19    1.44
  -2  -7  12   30.31    1.50
  -2  -7  12   31.99    1.50
  -2  -7  12   30.89    1.46
   2  -7 -12   33.20    1.43
  -2  -7  11    0.67    0.47
   2  -7 -11    0.88    0.52
   2  -7 -11   -0.04    0.46
  -2  -7  11    0.55    0.55
  -2  -7  11    0.24    0.60
   2  -7 -11    0.32    0.41
  -2  -7  11    0.34    0.56
  -2  -7  10   57.61    2.12
   2  -7 -10   50.38    3.17
   2  -7 -10   55.53    2.23
   2  -7 -10   58.65    3.56
   2  -7 -10   54.73    2.15
  -2  -7  10   58.93    2.17
  -2  -7  10   57.19    2.18
  -2  -7  10   53.60    2.10
   2  -7 -10   54.79    2.07
   2  -7  -9   58.88    2.29
  -2  -7   9   59.85    2.25
   2  -7  -9   63.68    2.36
   2  -7  -9   61.90    3.43
   2  -7  -9   59.80    3.60
  -2  -7   9   60.41    2.27
  -2  -7   9   60.99    2.28
  -2  -7   9   62.74    2.25
   2  -7  -9   61.47    2.22
   2  -7  -8   27.37    1.32
   2  -7  -8   23.30    2.15
   2  -7  -8   28.47    1.32
   2  -7  -8   27.27    2.18
   2  -7  -8   29.17    1.34
  -2  -7   8   29.78    1.29
  -2  -7   8   29.08    1.27
  -2  -7   8   28.08    1.24
  -2  -7   7    0.03    0.43
  -2  -7   7   -0.12    0.41
   2  -7  -7   -0.16    0.87
   2  -7  -7   -0.07    0.40
   2  -7  -7    0.96    0.89
   2  -7  -7    0.11    0.39
   2  -7  -6   31.73    1.41
   2  -7  -6   32.99    2.35
   2  -7  -6   34.16    1.41
   2  -7  -6   34.37    2.37
   2  -7  -5    2.39    0.46
   2  -7  -5    1.05    0.88
   2  -7  -4  135.68    5.38
   2  -7  -4  128.63    4.28
   2  -7  -4  135.69    5.56
   2  -7  -3   13.99    0.82
   2  -7  -3   14.47    1.42
   2  -7  -3   16.78    1.46
   2  -7  -3   14.44    1.54
   2  -7  -2   39.87    2.26
   2  -7  -2   36.28    2.28
   2  -7  -1  139.31    5.38
   2  -7  -1  139.78    5.49
   2  -7   0   45.41    2.49
   2  -7   0   46.43    2.40
   2  -7   1   71.87    3.15
   2  -7   1   70.14    3.26
   2  -7   2   39.70    1.55
   2  -7   2   39.49    2.21
   2  -7   2   40.92    2.07
  -2  -7  -2   35.38    1.52
   2  -7   3  342.87   10.31
  -2  -7  -3  331.64   10.30
   2  -7   3  335.96   11.17
  -2  -7  -3  329.73   10.28
  -2  -7  -4   16.20    0.91
   2  -7   5    4.87    0.56
  -2  -7  -5    4.68    0.56
  -2  -7  -6   18.56    1.05
  -2  -7  -6   19.08    1.08
   2  -7   6   20.54    1.06
  -2  -7  -6   19.11    1.07
  -2  -7  -7  119.13    4.09
   2  -7   7  119.67    4.04
  -2  -7  -7  115.24    4.03
  -2  -7  -7  123.95    4.10
   2  -7   8   86.73    3.07
  -2  -7  -8   84.38    3.08
  -2  -7  -8   86.96    3.13
   2  -7   9    0.96    0.48
  -2  -7  -9    0.09    0.59
  -2  -7  -9    1.04    0.60
   2  -7  10   10.30    0.79
  -2  -7 -10    9.82    0.90
  -2  -7 -10   10.93    0.94
   2  -7  11  128.57    4.32
  -2  -7 -11  128.30    4.42
   2  -7  12    6.78    0.65
  -2  -7 -12    6.98    0.80
   2  -7  13   43.44    1.78
  -2  -7 -13   47.24    1.97
  -2  -7 -13   46.53    2.08
  -2  -7 -14    1.63    0.58
  -2  -7 -14    2.23    0.73
  -2  -7 -15    3.31    0.72
   2  -7  16    2.03    0.68
  -2  -7 -16    1.09    0.59
   2  -7  17    1.27    0.61
  -2  -7 -17    0.36    0.51
   2  -7  18   -0.15    0.52
  -2  -7 -18    0.35    0.44
  -2  -7 -19    7.45    0.53
   2  -7  19    9.54    0.66
   2  -7  20    0.51    0.36
  -2   8  21    0.39    0.30
   2  -8 -21    0.78    0.33
  -2   8  20   16.13    0.86
   2  -8 -20   16.89    0.90
   2  -8 -19    2.35    0.56
   2  -8 -18    1.13    0.57
  -2  -8  18    1.95    0.60
   2  -8 -17   56.49    2.13
  -2  -8  17   58.98    2.23
   2  -8 -16   11.22    0.87
  -2  -8  16   13.33    0.97
   2  -8 -15   37.12    1.79
   2  -8 -15   36.97    1.64
  -2  -8  15   35.18    1.65
   2  -8 -14   93.79    3.41
   2  -8 -14   85.26    3.16
  -2  -8  14   93.35    3.28
  -2  -8  14   92.53    3.26
   2  -8 -14   88.75    3.09
  -2  -8  13    0.18    0.41
   2  -8 -13    0.22    0.64
   2  -8 -13    0.22    0.50
  -2  -8  13    0.45    0.63
  -2  -8  13    0.64    0.56
  -2  -8  13    0.64    0.60
   2  -8 -13    0.04    0.40
  -2  -8  12    0.80    0.45
   2  -8 -12    1.81    0.64
   2  -8 -12    0.59    0.51
   2  -8 -12    0.97    1.11
  -2  -8  12    2.91    0.69
  -2  -8  12    2.06    0.60
   2  -8 -12    1.59    0.44
  -2  -8  12    1.36    0.57
  -2  -8  11    6.98    0.71
   2  -8 -11    6.33    0.80
   2  -8 -11    6.96    0.75
   2  -8 -11    7.41    1.56
  -2  -8  11    5.54    0.72
  -2  -8  11    8.40    0.80
   2  -8 -11    7.11    0.63
  -2  -8  11    7.36    0.76
  -2  -8  10   27.50    1.33
   2  -8 -10   26.51    1.39
   2  -8 -10   27.26    2.53
   2  -8 -10   26.93    1.37
  -2  -8  10   26.90    1.33
  -2  -8  10   29.72    1.38
  -2  -8  10   26.12    1.30
  -2  -8   9    7.57    0.72
   2  -8  -9    7.66    0.75
   2  -8  -9    8.10    0.79
   2  -8  -9    8.70    1.47
  -2  -8   9    7.86    0.75
  -2  -8   9    9.37    0.76
  -2  -8   9    6.65    0.68
  -2  -8   8    0.28    0.49
   2  -8  -8    1.09    0.53
   2  -8  -8    0.35    0.49
   2  -8  -8    0.48    0.49
   2  -8  -8    0.19    0.91
  -2  -8   8   -0.10    0.46
  -2  -8   8    0.22    0.44
  -2  -8   8    0.97    0.48
   2  -8  -7   12.68    0.88
  -2  -8   7   12.28    0.88
   2  -8  -7   13.95    0.86
  -2  -8   7   12.61    0.80
  -2  -8   7   12.52    0.81
  -2  -8   7   11.41    0.76
   2  -8  -7   12.48    1.63
   2  -8  -7   11.75    0.86
   2  -8  -6   76.09    2.68
  -2  -8   6   72.06    2.57
  -2  -8   6   77.02    2.63
  -2  -8   6   73.37    2.69
   2  -8  -6   82.23    4.02
   2  -8  -6   76.99    2.76
   2  -8  -5   21.69    1.05
  -2  -8   5   22.92    1.13
   2  -8  -5   23.46    1.97
   2  -8  -5   21.60    1.13
   2  -8  -4    0.35    0.44
   2  -8  -4   -0.15    0.79
   2  -8  -4    0.09    0.35
  -2  -8   4    0.72    0.48
   2  -8  -3    2.29    0.51
   2  -8  -3    2.44    0.79
  -2  -8   3    3.28    0.54
   2  -8  -3    2.31    0.43
  -2  -8   3    3.26    0.56
  -2  -8   2    1.16    0.37
   2  -8  -2    0.76    0.75
   2  -8  -2    1.20    0.45
  -2  -8   2    1.05    0.38
  -2  -8   2    0.47    0.46
   2  -8  -2    1.31    0.39
  -2  -8   2    1.30    0.48
  -2  -8   1   31.83    1.42
  -2  -8   1   32.84    1.35
   2  -8  -1   32.79    2.18
  -2  -8   1   31.45    1.35
   2  -8  -1   32.69    2.05
  -2  -8   1   32.31    1.37
   2  -8  -1   33.44    1.44
   2  -8  -1   33.95    1.41
  -2  -8   1   32.62    1.44
  -2  -8   0    6.13    0.57
   2  -8   0    4.71    0.88
  -2  -8   0    6.59    0.60
  -2  -8   0    6.58    0.61
  -2  -8   0    6.40    0.59
   2  -8   0    5.55    0.95
   2  -8   0    6.56    0.59
  -2  -8   0    6.60    0.63
  -2  -8  -1   56.64    2.13
   2  -8   1   59.37    2.78
   2  -8   1   63.21    3.02
  -2  -8  -1   55.29    2.11
  -2  -8  -1   55.53    2.08
   2  -8   1   56.60    2.14
  -2  -8  -1   56.52    2.11
   2  -8   2   28.92    1.77
   2  -8   2   28.89    1.90
  -2  -8  -2   28.73    1.34
  -2  -8  -2   28.26    1.32
   2  -8   2   31.01    1.36
  -2  -8  -2   29.26    1.31
  -2  -8  -3   10.06    0.72
  -2  -8  -3    9.38    0.70
   2  -8   3    8.22    1.06
  -2  -8  -3   11.00    0.79
   2  -8   3    9.75    0.74
  -2  -8  -3   10.21    0.78
  -2  -8  -4   12.74    0.83
  -2  -8  -4   12.95    0.90
   2  -8   4   13.60    1.30
  -2  -8  -4   13.45    0.87
   2  -8   4   15.63    0.92
  -2  -8  -4   15.47    0.93
  -2  -8  -5   34.86    1.52
   2  -8   5   35.12    1.42
   2  -8   6   56.41    2.26
  -2  -8  -6   60.73    2.32
  -2  -8  -6   57.29    2.26
  -2  -8  -7  108.39    3.90
   2  -8   7  110.09    3.85
  -2  -8  -7  112.41    3.87
  -2  -8  -7  112.68    3.88
   2  -8   8  107.51    3.73
  -2  -8  -8  106.26    3.77
  -2  -8  -8  105.46    3.77
   2  -8   9  105.87    3.70
  -2  -8  -9  103.80    3.73
  -2  -8  -9  106.62    3.79
   2  -8  10    0.05    0.47
  -2  -8 -10    1.74    0.63
  -2  -8 -10    0.87    0.61
   2  -8  11    7.15    0.69
  -2  -8 -11    6.89    0.86
  -2  -8 -11    6.64    0.87
   2  -8  12   17.54    1.01
  -2  -8 -12   18.04    1.14
  -2  -8 -12   16.94    1.22
  -2  -8 -13  127.86    4.30
   2  -8  13  121.88    4.15
  -2  -8 -14    6.11    0.73
  -2  -8 -15    2.13    0.63
   2  -8  16    4.18    0.70
  -2  -8 -16    3.33    0.65
   2  -8  17    9.66    0.78
  -2  -8 -17    8.71    0.71
   2  -8  18    0.53    0.48
  -2  -8 -18    0.58    0.41
   2  -8  19    4.19    0.47
   2  -8  20   11.49    0.55
   2  -9 -20   -0.27    0.33
  -2   9  20    0.50    0.28
  -2   9  19   -0.05    0.37
  -2   9  18    8.09    0.70
   2  -9 -17    4.12    0.54
   2  -9 -17    3.28    0.63
   2  -9 -16   18.08    1.16
   2  -9 -16   20.98    1.09
  -2  -9  16   20.56    1.12
   2  -9 -15   14.98    1.10
   2  -9 -15   15.42    1.01
   2  -9 -14    6.17    0.68
   2  -9 -14    6.58    0.80
  -2  -9  14    7.31    0.78
   2  -9 -13  199.35    6.54
   2  -9 -13  206.48    6.66
  -2  -9  13  204.57    6.49
  -2  -9  13  199.68    6.43
  -2  -9  12    3.11    0.59
   2  -9 -12    4.05    0.72
   2  -9 -12    3.15    0.64
  -2  -9  12    3.51    0.64
  -2  -9  12    3.84    0.68
  -2  -9  11   21.92    1.19
   2  -9 -11   22.95    1.27
   2  -9 -11   20.60    1.22
   2  -9 -11   21.23    2.28
  -2  -9  11   22.00    1.18
  -2  -9  11   19.36    1.13
  -2  -9  10  176.54    5.68
   2  -9 -10  174.92    5.74
   2  -9 -10  156.84    7.41
   2  -9 -10  171.17    5.73
  -2  -9  10  177.23    5.65
  -2  -9  10  170.26    5.57
  -2  -9   9   24.96    1.29
   2  -9  -9   21.18    1.23
   2  -9  -9   23.97    2.35
   2  -9  -9   24.51    1.30
  -2  -9   9   24.08    1.20
  -2  -9   9   22.92    1.15
  -2  -9   8   27.92    1.36
   2  -9  -8   27.25    1.32
   2  -9  -8   26.32    1.37
   2  -9  -8   27.43    1.37
  -2  -9   8   24.10    1.21
  -2  -9   8   25.16    1.19
   2  -9  -7    3.62    0.66
   2  -9  -7    2.35    0.58
   2  -9  -7    3.66    0.58
  -2  -9   7    3.01    0.52
  -2  -9   7    3.36    0.63
   2  -9  -6  230.52    7.29
  -2  -9   6  226.59    7.23
   2  -9  -6  226.95    7.14
   2  -9  -6  230.96    7.29
   2  -9  -6  225.54    8.81
   2  -9  -6  228.23    7.14
  -2  -9   6  227.75    7.21
  -2  -9   6  216.56    7.06
   2  -9  -5    6.96    0.72
   2  -9  -5    5.47    1.18
   2  -9  -5    5.65    0.68
  -2  -9   5    6.15    0.70
   2  -9  -5    6.34    0.66
   2  -9  -4    4.82    0.66
   2  -9  -4    6.38    1.18
  -2  -9   4    6.27    0.71
   2  -9  -4    5.02    0.54
   2  -9  -4    5.32    0.63
  -2  -9   4    7.24    0.71
  -2  -9   3   40.24    1.62
   2  -9  -3   36.65    2.49
   2  -9  -3   45.74    1.81
  -2  -9   3   38.50    1.60
  -2  -9   3   42.95    1.78
   2  -9  -3   41.10    1.68
   2  -9  -3   42.12    1.71
  -2  -9   3   41.94    1.77
  -2  -9   2    3.12    0.50
   2  -9  -2    4.12    0.90
  -2  -9   2    3.04    0.48
  -2  -9   2    2.35    0.46
   2  -9  -2    3.49    0.57
  -2  -9   2    4.04    0.62
   2  -9  -2    4.26    0.56
   2  -9  -2    3.85    0.59
  -2  -9   2    3.29    0.62
  -2  -9   1  169.50    5.36
   2  -9  -1  168.63    6.41
  -2  -9   1  168.49    5.39
  -2  -9   1  160.66    5.37
  -2  -9   1  170.36    5.45
   2  -9  -1  168.36    5.44
  -2  -9   1  161.95    5.30
  -2  -9   1  170.16    5.49
   2  -9   0    7.22    1.02
  -2  -9   0    8.00    0.69
  -2  -9   0    7.64    0.74
  -2  -9   0    8.04    0.66
   2  -9   0    7.78    0.71
  -2  -9   0    8.40    0.71
  -2  -9  -1    0.04    0.46
   2  -9   1    0.60    0.49
  -2  -9  -1    0.27    0.49
   2  -9   1    1.27    0.50
  -2  -9  -1    0.31    0.50
  -2  -9  -1    0.71    0.45
  -2  -9  -2  106.86    3.56
   2  -9   2  105.75    3.57
   2  -9   2   99.28    4.36
  -2  -9  -2  101.77    3.55
  -2  -9  -2   98.49    3.48
   2  -9   2   99.25    3.56
  -2  -9  -2  102.57    3.51
  -2  -9  -2  100.54    3.59
  -2  -9  -3   70.02    2.62
  -2  -9  -3   71.02    2.55
  -2  -9  -3   70.12    2.64
   2  -9   3   70.86    2.64
  -2  -9  -3   67.34    2.65
  -2  -9  -4    0.84    0.56
  -2  -9  -4    0.39    0.44
  -2  -9  -4    0.05    0.53
   2  -9   4    0.46    0.53
  -2  -9  -4    0.51    0.58
   2  -9   4   -0.25    0.37
  -2  -9  -5    1.80    0.61
  -2  -9  -5    1.14    0.53
  -2  -9  -6   50.49    2.06
   2  -9   7    6.87    0.75
  -2  -9  -7    7.27    0.84
  -2  -9  -7    7.28    0.79
   2  -9   8   26.24    1.34
  -2  -9  -8   24.05    1.36
  -2  -9  -8   21.60    1.30
   2  -9   9   39.17    1.75
  -2  -9  -9   37.86    1.78
  -2  -9  -9   36.28    1.77
   2  -9  10  129.54    4.51
  -2  -9 -10  137.24    4.59
  -2  -9 -10  129.93    4.58
   2  -9  11   23.09    1.23
  -2  -9 -11   20.22    1.25
  -2  -9 -11   23.05    1.37
   2  -9  12    8.47    0.75
  -2  -9 -12   10.53    0.93
  -2  -9 -12    9.09    0.94
  -2  -9 -13    8.19    0.77
  -2  -9 -13    8.17    0.83
  -2  -9 -14   11.93    0.90
   2  -9  14   10.98    0.91
  -2  -9 -14   10.84    0.80
  -2  -9 -14   12.92    0.98
  -2  -9 -15    0.42    0.43
  -2  -9 -15    1.04    0.58
  -2  -9 -16    5.43    0.66
  -2  -9 -17    0.44    0.43
  -2  -9 -18    0.06    0.33
   2  -9  19    1.38    0.30
   2 -10 -19    0.97    0.31
  -2  10  19    1.13    0.26
   2 -10 -18    5.00    0.52
  -2  10  18    3.82    0.46
   2 -10 -17    2.35    0.51
   2 -10 -17    2.41    0.44
  -2  10  17    2.61    0.49
   2 -10 -16    1.19    0.54
   2 -10 -16    2.20    0.51
  -2  10  16    1.51    0.51
   2 -10 -15   13.92    0.95
  -2 -10  15   14.36    0.88
   2 -10 -15   14.05    0.93
  -2  10  15   13.94    0.92
   2 -10 -14   43.60    1.97
  -2  10  14   49.71    1.99
  -2 -10  14   47.31    1.87
   2 -10 -14   51.25    2.01
   2 -10 -13    4.49    0.71
  -2  10  13    4.51    0.66
   2 -10 -13    3.73    0.62
  -2 -10  13    5.37    0.68
   2 -10 -13    4.40    0.73
  -2 -10  12   23.34    1.19
  -2  10  12   21.32    1.21
   2 -10 -12   20.44    1.20
   2 -10 -12   21.00    1.23
  -2 -10  12   21.90    1.13
  -2 -10  11    4.76    0.70
  -2  10  11    3.48    0.63
   2 -10 -11    3.97    0.70
   2 -10 -11    4.21    0.67
  -2 -10  11    4.58    0.64
   2 -10 -10   37.24    1.70
  -2 -10  10   37.77    1.70
  -2  10  10   36.67    1.67
   2 -10 -10   35.60    1.74
   2 -10 -10   31.90    2.79
  -2 -10  10   38.25    1.60
  -2 -10  10   40.06    1.58
   2 -10  -9  214.27    6.77
  -2 -10   9  221.09    6.81
  -2  10   9  208.97    6.73
   2 -10  -9  192.44    8.46
   2 -10  -9  218.25    6.87
  -2 -10   9  206.31    6.63
  -2 -10   9  200.31    6.57
   2 -10  -8   21.01    2.17
   2 -10  -8   22.16    1.20
  -2 -10   8   23.21    1.13
  -2 -10   8   24.38    1.35
   2 -10  -7  340.11   12.49
   2 -10  -7  352.99   10.79
   2 -10  -7  356.28   10.77
   2 -10  -7  327.90   10.57
  -2 -10   7  331.95   10.49
  -2 -10   7  356.54   10.73
   2 -10  -6   19.53    2.05
   2 -10  -6   23.21    1.32
   2 -10  -6   24.32    1.33
   2 -10  -6   23.96    1.20
   2 -10  -5   67.67    3.91
   2 -10  -5   76.21    2.89
   2 -10  -5   76.16    2.87
   2 -10  -5   75.16    2.75
  -2 -10   5   77.55    2.85
   2 -10  -4   77.63    2.91
   2 -10  -4   72.20    3.89
  -2 -10   4   79.02    2.87
   2 -10  -4   71.26    2.71
  -2 -10   4   78.79    2.88
   2 -10  -4   78.30    2.80
  -2 -10   3   53.60    2.09
   2 -10  -3   56.55    2.28
   2 -10  -3   53.92    3.12
  -2 -10   3   56.00    2.25
   2 -10  -3   56.28    2.28
   2 -10  -3   57.43    2.16
  -2 -10   3   55.99    2.26
   2 -10  -3   55.78    2.20
  -2 -10   2    3.90    0.53
   2 -10  -2    5.80    0.75
  -2 -10   2    3.72    0.56
  -2 -10   2    5.56    0.72
   2 -10  -2    4.08    0.60
  -2 -10   2    5.40    0.71
  -2 -10   1   33.67    1.46
  -2 -10   1   31.65    1.45
  -2 -10   1   30.33    1.51
   2 -10  -1   34.47    1.53
  -2 -10   1   32.49    1.58
  -2 -10   0    3.87    0.64
   2 -10   0    5.13    0.65
  -2 -10   0    4.01    0.55
  -2 -10   0    4.41    0.63
  -2 -10   0    3.82    0.62
  -2 -10  -1    2.94    0.62
  -2 -10  -1    3.91    0.61
   2 -10   1    2.99    0.59
   2 -10   1    2.65    0.60
  -2 -10  -1    2.69    0.55
  -2 -10  -1    2.52    0.60
  -2 -10  -2   33.17    1.53
  -2 -10  -2   34.17    1.51
   2 -10   2   31.46    1.55
  -2 -10  -2   30.81    1.39
  -2 -10  -2   32.98    1.56
   2 -10   2   33.32    1.55
  -2 -10  -2   32.10    1.47
   2 -10   2   35.79    1.60
  -2 -10  -2   33.34    1.62
  -2 -10  -3   50.56    2.01
  -2 -10  -3   44.44    1.87
   2 -10   3   44.94    1.97
  -2 -10  -3   45.03    1.97
   2 -10   3   47.71    1.98
   2 -10   3   44.23    1.97
  -2 -10  -3   47.67    1.93
  -2 -10  -3   45.93    2.02
  -2 -10  -4   96.91    3.43
   2 -10   4   94.80    3.42
  -2 -10  -4   92.09    3.45
  -2 -10  -4   92.42    3.29
   2 -10   4   96.20    3.46
  -2 -10  -4   97.53    3.40
  -2 -10  -4   95.87    3.48
  -2 -10  -5   31.60    1.59
   2 -10   5   33.55    1.59
  -2 -10  -5   33.97    1.59
  -2 -10  -5   31.72    1.59
   2 -10   5   33.46    1.55
  -2 -10  -5   30.82    1.58
  -2 -10  -6   75.60    2.89
  -2 -10  -6   77.48    2.92
   2 -10   6   74.50    2.82
   2 -10   7  264.48    8.61
  -2 -10  -7  271.14    8.63
   2 -10   7  272.20    8.53
  -2 -10  -8   67.68    2.67
   2 -10   8   66.96    2.63
  -2 -10  -8   67.90    2.66
   2 -10   8   66.38    2.53
  -2 -10  -9   48.96    2.13
   2 -10   9   51.59    2.08
  -2 -10  -9   48.41    2.09
   2 -10   9   47.85    1.97
  -2 -10 -10    4.91    0.82
   2 -10  10    4.80    0.68
  -2 -10 -10    5.50    0.77
   2 -10  10    6.27    0.62
  -2 -10 -11    1.42    0.65
  -2 -10 -11    1.87    0.61
   2 -10  11    0.97    0.50
  -2 -10 -12    3.87    0.69
  -2 -10 -12    4.32    0.66
  -2 -10 -12    3.06    0.75
   2 -10  13    9.45    0.81
  -2 -10 -13    7.95    0.72
  -2 -10 -13    8.89    0.82
  -2 -10 -13    8.46    0.86
   2 -10  14   52.76    1.95
  -2 -10 -14   48.46    1.86
  -2 -10 -14   50.42    2.02
   2 -10  15    2.86    0.57
  -2 -10 -15    2.95    0.58
   2 -10  16   -0.05    0.43
  -2 -10 -16    0.11    0.41
  -2 -10 -17   10.39    0.62
   2 -10  17   10.77    0.62
   2 -10  18    0.04    0.26
   2 -11 -17    4.17    0.39
  -2  11  17    4.01    0.37
   2 -11 -16    1.63    0.43
  -2  11  16    0.95    0.37
   2 -11 -15    9.27    0.71
  -2  11  15    8.50    0.64
   2 -11 -14   14.83    0.93
  -2  11  14   13.42    0.83
   2 -11 -13   44.46    1.82
  -2  11  13   40.62    1.70
   2 -11 -12   42.96    1.85
  -2  11  12   41.76    1.76
   2 -11 -12   45.88    1.91
  -2 -11  12   45.38    1.79
  -2 -11  11   36.23    1.61
  -2  11  11   35.11    1.54
   2 -11 -11   37.98    1.68
  -2 -11  10    3.37    0.64
   2 -11 -10    2.88    0.66
  -2 -11   9    8.55    0.86
   2 -11  -9    9.15    0.88
  -2 -11   8    0.05    0.59
   2 -11  -8   -0.10    0.61
  -2 -11   7    5.03    0.78
   2 -11  -7    5.03    0.77
   2 -11  -6   40.24    1.90
   2 -11  -6   43.13    1.92
  -2 -11   5    0.85    0.63
   2 -11  -5    0.81    0.59
  -2 -11   4   23.28    1.34
  -2 -11   4   23.89    1.33
   2 -11  -4   25.89    1.38
   2 -11  -3   81.40    3.07
  -2 -11   3   83.28    3.06
   2 -11  -3   83.27    3.10
   2 -11  -3   79.92    2.95
  -2 -11   3   82.71    3.08
  -2 -11   2   12.00    0.96
   2 -11  -2   13.73    1.02
   2 -11  -2   14.49    1.02
  -2 -11   2   12.66    0.86
   2 -11  -2   13.74    0.91
  -2 -11   2   14.42    1.07
  -2 -11   1    5.03    0.74
   2 -11  -1    5.32    0.72
  -2 -11   1    5.25    0.66
   2 -11  -1    5.69    0.71
   2 -11  -1    6.26    0.68
  -2 -11   1    4.95    0.61
   2 -11   0   25.93    1.34
  -2 -11   0   25.17    1.34
   2 -11   0   24.96    1.38
  -2 -11   0   23.07    1.26
   2 -11   0   25.96    1.38
   2 -11   0   25.04    1.33
  -2 -11   0   26.60    1.28
  -2 -11  -1   26.80    1.39
   2 -11   1   29.28    1.43
  -2 -11  -1   31.48    1.45
   2 -11   1   29.98    1.51
  -2 -11  -1   29.78    1.46
   2 -11   1   28.22    1.48
   2 -11   1   28.39    1.48
  -2 -11  -1   29.87    1.32
  -2 -11  -1   28.67    1.52
  -2 -11  -2   69.66    2.68
   2 -11   2   72.97    2.67
  -2 -11  -2   71.28    2.67
  -2 -11  -2   66.29    2.52
   2 -11   2   72.09    2.75
  -2 -11  -2   65.48    2.69
   2 -11   2   76.36    2.78
   2 -11   2   76.74    2.78
  -2 -11  -2   70.16    2.60
  -2 -11  -2   72.23    2.77
  -2 -11  -3   49.41    2.09
   2 -11   3   51.35    2.03
  -2 -11  -3   49.84    2.01
  -2 -11  -3   46.70    1.91
   2 -11   3   53.17    2.16
   2 -11   3   50.94    2.11
  -2 -11  -3   52.06    2.15
   2 -11   3   52.84    2.17
  -2 -11  -3   50.20    2.02
  -2 -11  -3   47.89    2.15
  -2 -11  -4    0.49    0.58
  -2 -11  -4    0.69    0.61
   2 -11   4    0.04    0.43
   2 -11   4    0.89    0.53
  -2 -11  -4    0.04    0.48
   2 -11   4    0.69    0.60
  -2 -11  -4    0.11    0.64
  -2 -11  -4    0.19    0.40
  -2 -11  -5   65.07    2.53
   2 -11   5   64.82    2.47
   2 -11   5   58.34    2.29
  -2 -11  -5   66.45    2.47
   2 -11   5   63.96    2.54
  -2 -11  -5   60.86    2.53
  -2 -11  -6   -0.31    0.62
  -2 -11  -6    0.71    0.62
  -2 -11  -6    0.05    0.60
   2 -11   6   -0.47    0.46
  -2 -11  -7   11.36    0.94
  -2 -11  -7    9.82    0.93
   2 -11   7   10.02    0.81
  -2 -11  -8    1.73    0.68
   2 -11   8    1.90    0.60
  -2 -11  -8    1.98    0.65
   2 -11   8    0.67    0.46
  -2 -11  -9   30.27    1.60
  -2 -11  -9   30.39    1.52
  -2 -11  -9   28.98    1.51
   2 -11   9   34.84    1.54
  -2 -11 -10    0.66    0.64
  -2 -11 -10    0.46    0.64
  -2 -11 -10    0.48    0.57
   2 -11  10    0.24    0.51
   2 -11  10    0.04    0.49
  -2 -11 -11    3.95    0.65
   2 -11  11    5.13    0.64
  -2 -11 -11    4.06    0.74
  -2 -11 -11    3.42    0.70
  -2 -11 -12    1.30    0.49
   2 -11  12    1.37    0.52
  -2 -11 -12    1.37    0.57
   2 -11  13   58.13    2.01
  -2 -11 -13   51.42    1.96
   2 -11  14    8.75    0.64
  -2 -11 -14    8.12    0.54
  -2 -11 -14    9.83    0.74
   2 -11  15   32.45    1.26
  -2 -11 -15   32.38    1.31
  -2 -11 -16   18.29    0.82
   2 -12 -16    0.72    0.31
   2 -12 -15    6.15    0.53
   2 -12 -14    0.38    0.44
   2 -12 -13    3.99    0.60
   2 -12 -12   12.76    0.89
   2 -12 -11   42.39    1.80
  -2 -12  11   41.98    1.74
   2 -12 -11   44.44    1.83
  -2 -12  10   53.47    2.11
   2 -12 -10   53.93    2.16
  -2 -12   9    1.72    0.62
   2 -12  -9    0.33    0.56
  -2 -12   8    1.95    0.63
   2 -12  -8    2.71    0.66
   2 -12  -7    0.35    0.62
   2 -12  -6   11.39    0.95
   2 -12  -6   11.21    0.97
   2 -12  -5    1.85    0.64
  -2 -12   5    2.45    0.68
   2 -12  -5    2.03    0.64
  -2 -12   4    0.20    0.65
   2 -12  -4    0.58    0.60
   2 -12  -4    0.26    0.61
   2 -12  -4    0.53    0.58
   2 -12  -3    8.38    0.84
   2 -12  -3    8.15    0.82
  -2 -12   3    7.95    0.84
  -2 -12   3    8.21    0.89
   2 -12  -2   12.66    0.95
   2 -12  -2   12.40    0.99
  -2 -12   2   11.20    0.93
  -2 -12   2   13.16    1.06
   2 -12  -1   22.07    1.26
  -2 -12   1   21.19    1.28
  -2 -12   0    7.17    0.79
   2 -12   0    6.60    0.78
   2 -12   0    7.16    0.79
   2 -12   0    8.21    0.76
   2 -12   0    6.32    0.74
  -2 -12   0    6.17    0.66
  -2 -12  -1    0.71    0.53
  -2 -12  -1    0.71    0.58
   2 -12   1    1.13    0.59
   2 -12   1    1.05    0.55
   2 -12   1    0.77    0.57
   2 -12   1    0.94    0.56
  -2 -12  -1    1.56    0.71
  -2 -12  -2    1.06    0.54
  -2 -12  -2    1.53    0.56
   2 -12   2    1.03    0.55
   2 -12   2    0.82    0.50
   2 -12   2    1.41    0.59
   2 -12   2    0.35    0.55
  -2 -12  -2    1.51    0.70
  -2 -12  -3    6.42    0.75
   2 -12   3    5.94    0.65
   2 -12   3    5.12    0.70
  -2 -12  -3    5.65    0.67
   2 -12   3    6.55    0.78
  -2 -12  -3    5.43    0.81
  -2 -12  -4    0.89    0.61
  -2 -12  -4    0.32    0.51
   2 -12   4    0.66    0.55
  -2 -12  -4    0.07    0.46
   2 -12   4    1.43    0.60
  -2 -12  -4    0.56    0.64
  -2 -12  -5   24.03    1.33
   2 -12   5   25.60    1.37
  -2 -12  -5   24.37    1.26
  -2 -12  -5   26.37    1.40
   2 -12   5   23.77    1.26
  -2 -12  -6    0.05    0.62
  -2 -12  -6   -0.08    0.54
   2 -12   6    0.79    0.60
  -2 -12  -6    1.17    0.64
   2 -12   6    0.81    0.49
  -2 -12  -7   29.22    1.47
  -2 -12  -7   28.42    1.40
  -2 -12  -7   29.93    1.47
   2 -12   7   30.16    1.37
  -2 -12  -8    7.33    0.78
  -2 -12  -8    7.46    0.77
  -2 -12  -9    6.53    0.73
  -2 -12  -9    7.73    0.75
  -2 -12 -10    2.05    0.55
  -2 -12 -10    1.43    0.58
  -2 -12 -10    2.03    0.63
  -2 -12 -11   11.69    0.84
  -2 -12 -11   12.01    0.79
  -2 -12 -12   10.66    0.75
  -2 -12 -12    9.33    0.63
  -2 -12 -13   12.48    0.74
  -2 -12 -13   11.40    0.60
   2 -13 -14   13.58    0.68
   2 -13 -14   14.06    0.68
   2 -13 -13    1.97    0.38
   2 -13 -13    1.61    0.39
   2 -13 -12    0.38    0.40
   2 -13 -12    0.32    0.44
   2 -13 -11    3.75    0.53
  -2 -13  11    2.46    0.48
   2 -13 -10   11.81    0.82
   2 -13 -10   12.38    0.83
  -2 -13  10   11.72    0.79
  -2 -13   9    0.47    0.51
   2 -13  -9    0.16    0.51
   2 -13  -9   -0.08    0.52
   2 -13  -9   -0.04    0.49
   2 -13  -8    3.60    0.64
   2 -13  -8    5.21    0.65
   2 -13  -8    5.10    0.67
  -2 -13   8    3.77    0.66
   2 -13  -7    2.84    0.65
   2 -13  -7    2.53    0.57
   2 -13  -7    2.56    0.60
   2 -13  -6    2.98    0.61
  -2 -13   6    3.26    0.68
   2 -13  -6    3.10    0.63
   2 -13  -5   27.85    1.40
   2 -13  -5   27.32    1.34
  -2 -13   5   29.63    1.45
   2 -13  -4    1.59    0.63
   2 -13  -4    0.89    0.57
   2 -13  -4    1.27    0.53
  -2 -13   4    2.01    0.65
   2 -13  -3    0.88    0.51
   2 -13  -3    0.57    0.53
   2 -13  -3   -0.46    0.45
  -2 -13   3    0.63    0.57
   2 -13  -2    4.75    0.66
   2 -13  -2    4.65    0.68
   2 -13  -2    4.36    0.60
  -2 -13   2    5.14    0.71
   2 -13  -1    1.07    0.56
   2 -13  -1    1.95    0.60
   2 -13  -1    1.47    0.58
  -2 -13   1    1.91    0.59
   2 -13   0    0.47    0.52
   2 -13   0   -0.43    0.55
   2 -13   0   -0.14    0.53
  -2 -13   0    0.04    0.54
  -2 -13  -1   19.38    1.20
   2 -13   1   18.26    1.05
   2 -13   1   17.77    1.12
  -2 -13  -1   21.91    1.14
  -2 -13  -2   97.88    3.37
   2 -13   2   93.01    3.30
  -2 -13  -2   86.88    3.17
   2 -13   3    9.32    0.78
  -2 -13  -3    8.11    0.70
  -2 -13  -3    9.00    0.89
  -2 -13  -3    8.62    0.79
   2 -13   4   17.68    1.01
  -2 -13  -4   17.43    1.11
  -2 -13  -4   16.06    1.02
   2 -13   5   38.82    1.65
  -2 -13  -5   40.67    1.72
  -2 -13  -5   40.79    1.78
  -2 -13  -6    1.28    0.57
  -2 -13  -6    0.37    0.56
  -2 -13  -7    0.62    0.56
  -2 -13  -7    1.19    0.56
  -2 -13  -8   14.03    0.92
  -2 -13  -8   13.66    0.89
  -2 -13  -9    7.39    0.66
   2 -13   9    8.28    0.68
  -2 -13 -10    1.34    0.44
  -2 -13 -10    0.72    0.41
   2 -13  10    1.00    0.43
  -2 -13 -11   18.37    0.83
  -2 -13 -11   19.61    0.90
  -2 -13 -12   -0.12    0.31
   2 -14 -12    0.51    0.25
   2 -14 -11    8.92    0.54
   2 -14 -10   10.22    0.63
   2 -14 -10   10.74    0.67
  -2 -14  10   10.88    0.64
   2 -14  -9   14.65    0.82
  -2 -14   9   16.03    0.84
   2 -14  -9   15.21    0.83
   2 -14  -8    4.97    0.58
   2 -14  -8    4.80    0.56
   2 -14  -8    5.01    0.54
   2 -14  -7   -0.56    0.44
   2 -14  -7    0.50    0.43
   2 -14  -6    0.91    0.47
  -2 -14   6    1.02    0.51
   2 -14  -5    5.51    0.64
   2 -14  -5    6.09    0.64
  -2 -14   5    6.28    0.68
   2 -14  -4   16.20    0.98
   2 -14  -4   18.09    0.99
  -2 -14   4   16.57    0.98
   2 -14  -3    0.76    0.50
   2 -14  -3   -0.57    0.46
  -2 -14   3    0.07    0.51
   2 -14  -2    9.03    0.75
   2 -14  -2   10.75    0.77
   2 -14  -2    8.85    0.66
  -2 -14   2   10.03    0.79
  -2 -14   1    0.18    0.48
   2 -14  -1    0.12    0.44
   2 -14  -1    0.57    0.45
   2 -14   0    9.84    0.73
  -2 -14   0    9.20    0.74
   2 -14   0    9.70    0.77
   2 -14   1   10.71    0.79
  -2 -14  -1   11.77    0.77
   2 -14   1   11.30    0.81
   2 -14   2    0.77    0.45
  -2 -14  -2    0.69    0.41
   2 -14   2    0.93    0.51
  -2 -14  -2    0.81    0.57
   2 -14   3    2.45    0.49
   2 -14   3    2.83    0.56
  -2 -14  -3    3.97    0.65
   2 -14   4   11.04    0.79
  -2 -14  -4   11.75    0.85
   2 -14   5   17.24    0.96
  -2 -14  -5   16.70    0.97
   2 -14   6   14.40    0.86
  -2 -14  -6   15.21    0.88
  -2 -14  -7    0.77    0.45
  -2 -14  -8    2.27    0.43
   2 -14   9    1.68    0.38
   2 -14  10    0.12    0.26
   2 -15  -9    7.78    0.42
   2 -15  -8    2.85    0.32
  -2 -15   7    1.76    0.38
   2 -15  -7    0.85    0.29
  -2 -15   6   16.33    0.81
   2 -15  -6   15.88    0.77
   2 -15  -5    4.97    0.50
  -2 -15   5    3.79    0.48
   2 -15  -4    0.81    0.37
  -2 -15   4    1.14    0.41
   2 -15  -3   -0.08    0.35
  -2 -15   3    0.25    0.39
  -2 -15   2    6.66    0.57
  -2 -15   1    3.25    0.44
   2 -15   0    5.52    0.46
   2 -15   1    0.22    0.34
   2 -15   2   14.64    0.78
   2 -15   3    2.79    0.43
   2 -15   4    7.06    0.54
   2 -15   5    8.63    0.57
   2 -15   6   -0.08    0.31
   2 -15   7    5.00    0.39
   3   0 -24    0.16    0.33
   3   0 -23   26.05    1.20
  -3   0  22   -0.07    0.38
  -3   0  21   60.41    2.20
  -3   0  20   -0.04    0.50
  -3   0  19   15.54    1.01
   3   0 -18   -0.48    1.07
  -3   0  18   -0.25    0.60
   3   0 -17   66.29    4.27
   3   0 -17   72.19    2.71
  -3   0  17   78.64    2.79
   3   0 -16    0.22    0.97
   3   0 -16    0.29    0.46
  -3   0  16   -0.13    0.57
   3   0 -15  202.54    8.42
  -3   0  15  207.60    6.57
   3   0 -15  206.41    6.61
  -3   0  14   -0.41    0.44
   3   0 -14   -0.34    0.44
  -3   0  13    0.35    0.41
   3   0 -13   -0.04    0.43
   3   0 -13    1.07    0.73
  -3   0  12   -0.12    0.40
   3   0 -12   -0.03    0.37
   3   0 -12    0.24    0.75
   3   0 -11  102.85    4.32
   3   0 -10    0.10    0.64
   3   0  -9  172.16    6.18
   3   0  -8    0.16    0.60
   3   0  -7  182.69    6.30
   3   0  -6    0.12    0.51
  -3   0   5  516.63   16.37
   3   0  -5  529.91   16.18
  -3   0   4    0.06    0.68
  -3   0   3 1049.31   31.71
  -3   0   2    1.07    0.72
  -3   0   1 1172.84   35.30
  -3   0   0    0.30    0.63
  -3   0  -1  128.11    4.56
   3   0   1  126.18    4.46
   3   0   2    0.12    0.49
  -3   0  -3   78.05    3.29
   3   0   3   81.98    3.22
  -3   0  -4   -0.17    0.72
   3   0   4   -0.15    0.53
  -3   0  -5   -0.09    0.74
   3   0   5    0.82    0.64
  -3   0  -6   -0.11    0.88
   3   0   6   -0.18    0.57
  -3   0  -7    2.25    0.97
   3   0   7    2.48    0.76
  -3   0  -8    0.80    0.83
   3   0   8    0.35    0.66
  -3   0  -9    7.69    1.33
  -3   0  -9    5.89    0.62
   3   0   9    5.94    1.07
  -3   0 -10   -0.49    0.94
  -3   0 -10    0.55    0.48
   3   0  10   -0.59    0.45
  -3   0 -11    0.73    1.03
  -3   0 -11    0.30    0.51
   3   0  11    1.05    0.48
  -3   0 -12    0.20    0.97
  -3   0 -12    0.14    0.51
   3   0  12    0.79    0.54
  -3   0 -13    1.08    1.08
  -3   0 -13    1.57    0.62
   3   0  13    2.00    0.57
  -3   0 -14    0.92    1.13
  -3   0 -14   -0.16    0.63
   3   0  14    0.05    0.53
  -3   0 -15   11.63    1.85
  -3   0 -15   15.43    1.10
   3   0  15   12.83    0.96
  -3   0 -16    0.06    0.64
   3   0  16    0.05    0.59
  -3   0 -17  178.73    5.82
   3   0  17  168.26    5.69
  -3   0 -18    0.45    0.61
   3   0  18   -0.08    0.55
  -3   0 -19   34.00    1.55
   3   0  19   31.24    1.47
  -3   0 -20    0.67    0.52
   3   0  20   -0.22    0.46
  -3   0 -21   32.99    1.36
   3   1 -24   21.80    0.95
   3   1 -23   -0.32    0.44
  -3  -1  22    3.11    0.51
  -3   1  21   30.11    1.29
  -3  -1  21   32.46    1.39
  -3  -1  20    1.38    0.58
  -3   1  20    0.47    0.51
   3  -1 -19   98.05    3.42
  -3   1  19   99.62    3.39
  -3  -1  19   94.97    3.43
   3  -1 -18    8.01    0.77
   3   1 -18    8.36    1.61
  -3  -1  18    9.99    0.88
  -3   1  18    9.79    0.84
   3  -1 -17   23.84    1.29
   3   1 -17   27.52    2.60
  -3   1  17   25.10    1.31
  -3  -1  17   26.17    1.36
   3  -1 -16    1.78    0.54
   3   1 -16    2.67    1.17
  -3  -1  16    2.57    0.66
   3  -1 -15    6.91    0.73
  -3  -1  15    6.07    0.68
   3   1 -15    6.03    1.48
   3  -1 -14   -0.49    0.75
   3  -1 -14    0.99    0.52
  -3  -1  14    0.07    0.49
  -3  -1  14    0.55    0.57
   3  -1 -13   36.61    1.57
  -3  -1  13   33.98    1.49
  -3  -1  13   36.25    1.53
  -3  -1  12   56.45    2.05
   3  -1 -12   53.15    2.08
   3  -1 -12   60.07    3.17
   3   1 -12   54.88    2.78
   3  -1 -11    2.51    0.84
   3   1 -11    1.79    0.66
   3   1 -10   21.14    1.45
   3  -1 -10   22.64    1.67
   3  -1  -9  433.94   14.32
   3   1  -9  448.41   14.01
   3  -1  -8   32.24    1.89
   3   1  -8   31.25    1.67
   3   1  -7    0.43    0.52
   3  -1  -7   -0.08    0.67
   3  -1  -6   -0.08    0.61
   3   1  -6    0.11    0.44
   3   1  -6    0.10    0.39
   3  -1  -6    0.29    0.57
  -3   1   5   24.41    1.56
   3  -1  -5   27.47    1.56
   3   1  -5   27.85    1.35
  -3   1   4  158.26    5.54
   3  -1  -4  160.20    5.51
  -3   1   3  117.31    4.26
  -3   1   2  227.58    7.48
  -3   1   1 1947.94   58.09
  -3   1   0    0.18    0.59
  -3   1  -1  274.60    9.00
   3   1   1  279.22    8.92
   3   1   2  349.64   11.11
   3   1   3  243.07    8.11
  -3   1  -3  247.12    8.23
   3  -1   4    8.15    0.55
  -3   1  -4    6.65    1.04
   3   1   5  187.33    6.53
  -3   1  -5  184.34    6.66
   3   1   6  100.09    4.05
  -3   1  -6   99.09    4.17
   3   1   7  246.47    8.56
  -3   1  -7  246.55    8.75
   3   1   8   20.54    1.63
  -3   1  -8   19.56    1.75
  -3   1  -9   12.59    0.83
  -3   1  -9   13.08    1.60
   3  -1  10   22.72    1.11
   3   1  10   22.84    1.12
  -3  -1 -10   24.10    1.14
  -3   1 -10   23.13    1.17
  -3   1 -10   24.87    2.11
   3   1  11    8.80    0.75
  -3   1 -11    9.21    0.81
  -3   1 -11    7.66    1.41
   3   1  12    0.63    0.52
  -3   1 -12   -0.20    0.87
  -3   1 -12    0.09    0.53
   3   1  13   60.77    2.38
  -3   1 -13   63.24    2.48
  -3   1 -13   60.38    3.74
   3   1  14   21.14    1.19
  -3   1 -14   19.87    1.25
  -3   1 -14   18.94    2.20
   3   1  15   50.63    2.14
  -3   1 -15   53.68    2.26
  -3   1 -15   56.17    3.71
   3   1  16   14.48    1.02
  -3   1 -16   13.38    1.08
   3   1  17   73.20    2.76
  -3   1 -17   72.86    2.83
   3   1  18    9.42    0.84
  -3   1 -18    8.65    0.85
   3   1  19    0.93    0.54
  -3   1 -19    1.18    0.57
   3   1  20    0.53    0.46
  -3   1 -20    0.07    0.49
  -3   1 -21   36.72    1.46
   3   2 -24   10.49    0.60
   3  -2 -24   10.28    0.58
   3  -2 -24   11.34    0.58
   3  -2 -23    1.93    0.45
   3   2 -23    2.10    0.46
  -3  -2  22   18.41    0.96
   3   2 -22   18.04    1.04
  -3  -2  21    6.89    0.70
   3  -2 -21    7.52    0.64
  -3   2  20   20.77    1.02
  -3  -2  20   23.04    1.20
   3  -2 -20   20.21    1.12
  -3  -2  19    5.42    0.73
  -3   2  19    3.83    0.60
   3  -2 -19    4.79    0.68
  -3   2  18    0.71    0.55
  -3  -2  18    1.04    0.62
   3  -2 -18    0.24    0.53
  -3  -2  17    0.18    0.65
  -3   2  17   -0.08    0.52
   3  -2 -17    0.10    0.54
   3  -2 -17    0.46    0.99
   3   2 -17    0.69    1.05
   3  -2 -16    9.60    0.85
   3  -2 -16    7.95    1.54
   3   2 -16   10.60    1.74
  -3  -2  16    9.64    0.84
  -3  -2  16    9.41    0.88
  -3  -2  16    9.51    0.88
   3  -2 -15   24.34    1.28
   3   2 -15   24.66    2.32
   3  -2 -15   21.36    2.19
  -3  -2  15   24.86    1.24
  -3  -2  15   22.41    1.24
  -3  -2  15   21.11    1.20
   3  -2 -14    4.56    0.66
  -3  -2  14    4.49    0.64
  -3  -2  14    4.12    0.67
   3  -2 -14    3.26    1.10
   3  -2 -13    0.49    0.49
  -3  -2  13    1.29    0.52
  -3  -2  13    0.86    0.53
   3  -2 -13    0.50    0.80
   3  -2 -12   63.15    2.40
  -3  -2  12   65.65    2.35
  -3  -2  12   64.95    2.37
   3  -2 -12   70.44    3.56
   3  -2 -11   25.77    2.02
   3  -2 -11   26.82    1.24
  -3  -2  11   26.29    1.19
   3  -2 -10  108.93    4.65
   3  -2  -9    1.97    0.85
   3   2  -9    3.70    0.61
   3  -2  -8   28.67    1.92
   3   2  -8   30.60    1.49
   3   2  -7    1.32    0.43
   3  -2  -7    0.87    0.68
   3  -2  -7    0.66    0.67
   3   2  -6   25.93    1.28
   3  -2  -6   28.65    1.76
   3  -2  -6   26.72    1.70
   3  -2  -5    6.08    0.85
   3   2  -5    5.55    0.51
  -3  -2   5    5.82    0.88
  -3   2   5    6.48    0.90
   3  -2  -4   59.36    2.65
   3   2  -4   61.72    2.16
  -3   2   4   57.41    2.54
  -3  -2   4   58.16    2.55
  -3   2   3    0.37    0.58
  -3  -2   3    0.25    0.55
  -3   2   2  113.87    4.06
  -3  -2   2  108.50    4.03
  -3   2   1   24.12    1.41
  -3  -2   1   23.13    1.41
  -3   2   0  311.10    9.94
  -3  -2   0  308.96    9.94
   3  -2   1   62.81    2.57
   3   2   1   64.57    2.59
  -3   2  -1   62.85    2.65
  -3  -2  -1   63.67    2.68
   3   2   2   13.61    1.04
   3  -2   2   13.07    1.00
   3   2   3   94.45    3.68
   3  -2   3  101.48    3.72
   3  -2   3   94.27    3.41
   3  -2   4   44.42    2.15
   3  -2   4   45.13    1.78
  -3   2  -4   47.27    2.32
  -3  -2  -4   39.52    2.22
   3  -2   5    7.88    0.93
   3   2   5    8.42    0.98
  -3  -2  -5    9.04    1.13
  -3   2  -5    8.90    1.15
   3  -2   6  202.63    7.22
   3   2   6  202.74    7.23
  -3   2  -6  214.30    7.46
  -3  -2  -6  208.88    7.42
   3   2   7   84.12    3.81
   3  -2   7   93.55    3.90
  -3   2  -7   92.63    4.04
  -3  -2  -7   91.98    4.04
   3  -2   8  109.96    4.58
   3   2   8  103.96    4.52
  -3  -2  -8  111.04    4.71
  -3   2  -8  110.31    4.73
  -3  -2  -9   49.30    1.90
  -3   2  -9   48.34    1.90
  -3  -2  -9   47.29    1.90
  -3  -2  -9   47.24    2.88
  -3   2  -9   50.37    2.94
   3  -2  10   53.88    1.99
   3   2  10   51.45    1.98
  -3   2 -10   50.94    2.05
  -3  -2 -10   53.76    2.07
  -3  -2 -10   52.52    2.07
  -3  -2 -10   52.02    3.13
  -3   2 -10   52.74    3.12
   3   2  11   16.77    0.97
   3  -2  11   18.13    0.99
  -3   2 -11   17.35    1.06
  -3  -2 -11   18.81    1.06
  -3  -2 -11   18.37    1.06
  -3  -2 -11   14.53    1.78
  -3   2 -11   16.44    1.83
   3   2  12   78.55    2.78
   3  -2  12   74.05    2.75
  -3  -2 -12   76.18    2.84
  -3   2 -12   75.15    2.85
  -3  -2 -12   75.37    2.82
  -3  -2 -12   70.05    4.05
  -3   2 -12   79.21    4.24
   3   2  13    4.19    0.64
   3  -2  13    4.52    0.68
  -3  -2 -13    3.83    1.22
  -3   2 -13    4.48    1.35
  -3  -2 -13    3.54    0.67
  -3   2 -13    3.85    0.68
   3   2  14  108.39    3.81
   3  -2  14  110.45    3.82
  -3  -2 -14  109.79    3.91
  -3   2 -14  108.38    3.90
  -3  -2 -14  111.76    5.55
  -3   2 -14  109.09    5.48
   3  -2  15   11.51    0.92
   3   2  15   12.26    0.94
  -3  -2 -15   11.09    0.98
  -3   2 -15   12.15    1.00
  -3  -2 -15   11.09    1.81
  -3   2 -15    9.73    1.75
  -3  -2 -16   49.11    2.15
  -3   2 -16   51.74    2.18
   3  -2  16   49.65    2.08
   3   2  16   51.53    2.09
   3  -2  16   49.32    1.96
   3  -2  17    1.70    0.63
   3   2  17    2.10    0.65
   3  -2  17    2.88    0.57
  -3   2 -17    2.41    0.69
  -3  -2 -17    1.64    0.67
   3  -2  18    1.52    0.58
   3   2  18    1.61    0.59
  -3  -2 -18    1.51    0.61
  -3   2 -18    0.94    0.60
   3   2  19   24.13    1.22
   3  -2  19   25.04    1.22
  -3  -2 -19   24.09    1.26
  -3   2 -19   25.85    1.29
   3  -2  20    5.19    0.57
   3   2  20    4.51    0.57
  -3  -2 -20    4.66    0.61
  -3   2 -20    5.39    0.61
  -3  -2 -21    0.82    0.38
  -3   2 -21    1.61    0.42
   3  -3 -24    3.95    0.35
   3  -3 -23    0.26    0.37
   3  -3 -23   -0.15    0.35
   3   3 -23   -0.68    0.36
   3  -3 -22   23.66    1.09
   3  -3 -22   25.81    1.20
   3   3 -22   28.12    1.23
  -3  -3  22   26.39    1.17
  -3   3  21   25.85    1.22
  -3  -3  21   27.37    1.28
   3  -3 -21   26.48    1.24
  -3  -3  20   31.42    1.49
   3  -3 -20   32.16    1.49
  -3  -3  19    1.60    0.70
   3  -3 -19    1.53    0.59
  -3  -3  18    8.37    0.87
  -3   3  18    6.24    0.67
   3  -3 -18    8.08    0.82
  -3   3  17   15.61    0.96
  -3  -3  17   20.13    1.21
   3  -3 -17   14.84    2.06
   3   3 -17   15.58    2.09
   3  -3 -17   18.04    1.15
   3  -3 -16   60.92    3.91
   3   3 -16   62.40    3.93
   3  -3 -16   66.90    2.63
  -3  -3  16   66.91    2.57
  -3  -3  16   69.89    2.60
  -3  -3  16   64.70    2.54
   3  -3 -15   17.42    2.04
   3   3 -15   18.08    2.06
   3  -3 -15   20.20    1.20
   3  -3 -15   16.95    1.99
  -3  -3  15   19.25    1.15
  -3  -3  15   18.84    1.18
  -3  -3  15   20.17    1.15
   3  -3 -14    7.43    1.42
   3   3 -14    5.53    1.34
   3  -3 -14    6.35    1.38
   3  -3 -14    6.21    0.76
  -3  -3  14    5.00    0.68
  -3  -3  14    6.48    0.76
  -3  -3  14    6.15    0.76
   3  -3 -13   22.78    2.08
   3  -3 -13   18.90    1.74
   3  -3 -13   21.43    1.22
  -3  -3  13   23.87    1.18
  -3  -3  13   22.18    1.21
  -3  -3  13   23.59    1.20
   3  -3 -12    7.69    1.32
   3  -3 -12    7.26    0.72
  -3  -3  12    7.31    0.68
  -3  -3  12    7.74    0.72
  -3  -3  11   25.08    1.21
   3  -3 -11   28.93    2.20
   3  -3 -11   27.55    1.29
   3  -3 -10   65.64    3.39
   3  -3 -10   62.18    2.31
   3  -3  -9  982.97   30.64
   3  -3  -8    0.48    0.76
   3  -3  -7   38.41    2.23
   3  -3  -7   35.42    2.21
   3  -3  -6   96.29    4.08
   3  -3  -6  101.56    4.15
   3  -3  -5  470.06   15.03
   3   3  -5  473.14   14.13
  -3   3   5  459.68   14.71
  -3  -3   5  460.47   14.72
   3  -3  -4    2.80    0.78
  -3   3   4    1.64    0.64
  -3  -3   4    1.86    0.62
   3   3  -4    1.19    0.17
  -3   3   3  449.45   14.25
  -3  -3   3  461.88   14.25
  -3  -3   2   -0.06    0.56
  -3   3   2    0.54    0.58
  -3   3   1   99.59    3.66
  -3  -3   1   96.51    3.65
   3  -3   0   34.05    1.62
  -3  -3   0   31.50    1.70
  -3   3   0   33.03    1.70
   3  -3   1  462.82   14.53
   3   3   1  463.15   14.54
  -3  -3  -1  478.23   14.65
  -3   3  -1  467.47   14.60
   3   3   2   57.85    2.45
   3  -3   2   56.47    2.44
  -3  -3  -2   58.51    2.54
  -3   3  -2   54.65    2.47
   3  -3   2   56.91    2.43
   3  -3   3  342.95   10.86
   3   3   3  342.57   10.99
   3  -3   3  341.52   10.99
   3  -3   4   27.73    1.40
   3   3   4   28.78    1.67
   3  -3   4   27.48    1.65
  -3   3  -5  141.90    5.31
  -3  -3  -5  138.22    5.29
   3   3   5  141.99    5.19
   3  -3   5  138.04    5.14
  -3  -3  -6    1.63    0.85
  -3   3  -6    0.75    0.70
   3   3   6   -0.19    0.63
   3  -3   6    1.03    0.64
  -3   3  -7   31.20    2.08
  -3  -3  -7   31.64    2.11
   3  -3   7   32.11    2.00
   3   3   7   30.77    2.00
  -3   3  -8   90.55    4.12
  -3  -3  -8   95.88    4.17
  -3  -3  -8   88.48    3.09
  -3  -3  -8   86.62    3.02
   3   3   8   84.91    3.91
   3  -3   8   90.63    4.00
  -3  -3  -9   47.97    1.95
  -3  -3  -9   50.08    1.93
  -3   3  -9   48.66    1.92
  -3  -3  -9   52.52    2.97
  -3   3  -9   52.17    3.02
  -3  -3  -9   48.64    1.86
  -3  -3 -10   32.59    1.47
  -3  -3 -10   34.22    1.54
  -3   3 -10   33.61    1.50
   3   3  10   33.70    1.42
   3  -3  10   32.20    1.41
  -3   3 -10   31.73    2.39
  -3  -3 -10   34.46    2.43
  -3  -3 -11   29.40    1.42
  -3  -3 -11   27.88    1.41
  -3   3 -11   28.06    1.39
   3   3  11   28.46    1.33
   3  -3  11   30.33    1.35
  -3   3 -11   32.24    2.46
  -3  -3 -11   29.75    2.43
  -3  -3 -12    2.15    0.61
  -3  -3 -12    0.98    0.50
   3  -3  12    0.59    0.50
   3   3  12    1.95    0.56
  -3  -3 -12    0.98    1.00
  -3   3 -12    0.98    1.03
  -3  -3 -12    1.38    0.59
  -3   3 -12    1.25    0.57
  -3  -3 -13  212.40    7.00
  -3   3 -13  220.37    7.00
  -3  -3 -13  222.49    7.00
  -3  -3 -13  212.32    6.84
   3  -3  13  215.53    6.90
   3   3  13  210.82    6.88
  -3  -3 -13  219.57    8.75
  -3   3 -13  206.69    8.61
   3  -3  14   11.22    0.89
   3   3  14   11.09    0.88
  -3  -3 -14    8.76    1.63
  -3   3 -14   10.95    1.76
  -3  -3 -14    9.32    0.88
  -3   3 -14    9.33    0.89
   3  -3  15   21.42    1.20
   3   3  15   20.73    1.17
  -3  -3 -15   17.44    2.09
  -3   3 -15   18.32    2.19
  -3  -3 -15   21.19    1.24
  -3   3 -15   18.71    1.21
   3  -3  16  123.30    4.23
   3   3  16  126.13    4.25
  -3   3 -16  123.45    4.32
  -3  -3 -16  124.50    4.32
   3  -3  17    1.02    0.58
   3   3  17    2.38    0.60
  -3  -3 -17    1.30    0.61
  -3   3 -17    2.02    0.61
   3  -3  17    1.69    0.58
   3  -3  18    0.41    0.51
   3   3  18    0.63    0.52
  -3   3 -18    0.52    0.53
  -3  -3 -18    0.74    0.57
   3  -3  18    1.18    0.51
   3  -3  19    3.00    0.55
   3   3  19    3.48    0.57
  -3  -3 -19    4.16    0.61
  -3   3 -19    4.14    0.60
   3  -3  19    2.80    0.49
  -3   3 -20   11.01    0.74
  -3  -3 -20   10.56    0.72
   3  -4 -23   13.40    0.67
   3  -4 -22   22.41    1.04
   3   4 -22   23.03    1.06
   3  -4 -22   24.60    1.07
  -3   4  21    9.91    0.74
  -3  -4  21   12.23    0.83
   3  -4 -21   11.01    0.79
   3  -4 -21    9.98    0.76
   3   4 -21   12.16    0.81
  -3  -4  20   38.69    1.67
   3  -4 -20   36.71    1.66
  -3  -4  19   32.77    1.55
   3  -4 -19   30.99    1.55
  -3  -4  18    1.83    0.71
   3  -4 -18    1.31    0.63
   3   4 -17    4.32    1.28
  -3  -4  17    3.62    0.75
  -3  -4  17    3.64    0.77
   3  -4 -17    4.13    0.73
   3  -4 -16   46.32    3.36
   3   4 -16   51.98    3.53
   3  -4 -16   54.87    2.30
  -3  -4  16   56.94    2.26
  -3  -4  16   56.40    2.27
  -3  -4  16   53.58    2.22
   3  -4 -15   47.12    3.37
   3   4 -15   50.50    3.48
   3  -4 -15   59.76    2.40
   3  -4 -15   63.07    3.91
  -3  -4  15   60.47    2.35
  -3  -4  15   59.88    2.34
  -3  -4  15   58.36    2.33
   3  -4 -14  125.63    5.95
   3   4 -14  135.02    6.06
   3  -4 -14  141.03    6.42
   3  -4 -14  139.17    4.76
  -3  -4  14  140.83    4.68
  -3  -4  14  139.61    4.64
  -3  -4  13   18.75    1.07
   3  -4 -13   18.66    2.05
   3  -4 -13   16.12    1.07
  -3  -4  12   10.82    0.84
   3  -4 -12   11.13    1.64
   3  -4 -12   11.05    0.84
   3  -4 -12   12.48    1.48
   3  -4 -11  101.45    4.74
   3  -4 -11   89.49    4.30
   3  -4 -11   94.56    3.35
  -3  -4  11   97.62    3.31
  -3  -4  11   98.24    3.31
  -3  -4  11   94.74    3.28
   3  -4 -10  111.25    4.98
   3  -4 -10  105.72    3.63
   3  -4  -9   15.92    1.64
   3  -4  -8    0.14    0.84
   3  -4  -7  304.42   10.52
   3  -4  -6    1.51    0.80
   3  -4  -6    1.51    0.86
   3  -4  -5   22.55    1.69
   3  -4  -5   17.23    1.58
  -3  -4   4   50.87    2.33
  -3   4   4   52.10    2.32
  -3  -4   3   22.58    1.38
  -3   4   3   26.56    1.45
   3  -4  -3   22.54    1.66
  -3   4   2  219.67    7.12
  -3  -4   2  210.28    7.11
  -3   4   1   18.80    1.21
  -3  -4   1   16.69    1.18
   3  -4  -1   20.71    1.46
   3  -4   0   74.39    2.87
   3   4   0   74.97    2.88
   3  -4   0   78.47    3.22
  -3   4   0   74.71    2.94
  -3  -4   0   71.44    2.93
   3  -4   1    2.21    0.74
   3   4   1    1.73    0.57
   3  -4   1    1.57    0.53
  -3  -4  -1    2.09    0.63
  -3   4  -1    2.32    0.66
   3  -4   2    0.94    0.65
   3  -4   2    0.19    0.49
   3   4   2    0.51    0.50
  -3   4  -2    0.14    0.56
  -3  -4  -2   -0.14    0.57
   3  -4   3  179.81    6.22
   3   4   3  182.13    6.24
  -3  -4  -3  177.20    6.33
  -3   4  -3  184.88    6.33
   3  -4   3  184.25    6.29
   3   4   4   48.01    2.28
   3  -4   4   47.77    2.28
   3  -4   5   18.38    1.35
   3   4   5   17.59    1.35
  -3  -4  -6   18.05    1.52
  -3   4  -6   16.61    1.45
   3  -4   6   19.41    1.46
   3   4   6   16.97    1.39
   3  -4   7    2.01    0.74
   3   4   7    2.87    0.79
  -3  -4  -7    3.55    0.57
  -3  -4  -7    3.58    0.53
  -3  -4  -7    3.17    0.93
  -3   4  -7    3.63    0.98
  -3  -4  -8   52.07    1.99
  -3  -4  -8   48.26    1.87
  -3   4  -8   49.74    1.87
  -3  -4  -8   48.19    1.89
  -3   4  -8   53.69    2.86
  -3  -4  -8   44.48    2.71
  -3  -4  -9    0.65    0.53
  -3   4  -9    0.89    0.85
  -3  -4  -9   -0.45    0.82
  -3  -4  -9   -0.04    0.42
  -3   4  -9    0.50    0.42
  -3  -4  -9    0.75    0.48
   3   4  10    1.52    0.47
   3  -4  10    0.99    0.47
  -3  -4 -10    1.03    0.60
  -3  -4 -10    1.45    0.51
  -3  -4 -10    1.48    0.97
  -3  -4 -10    1.56    0.50
  -3   4 -10    0.66    0.46
  -3   4 -10    0.82    0.90
   3   4  11   89.01    3.07
   3  -4  11   91.84    3.08
  -3  -4 -11   87.74    3.14
  -3  -4 -11   89.74    3.25
  -3   4 -11   86.60    3.13
   3  -4  11   84.20    3.00
  -3  -4 -11   85.36    4.37
  -3   4 -11   86.43    4.40
   3   4  12    4.88    0.63
   3  -4  12    4.22    0.62
  -3  -4 -12    3.66    0.70
  -3   4 -12    3.06    1.15
  -3  -4 -12    3.66    1.17
  -3  -4 -12    3.57    0.62
  -3   4 -12    3.96    0.64
   3  -4  13    6.63    0.72
   3   4  13    6.55    0.71
  -3  -4 -13    8.13    0.86
  -3   4 -13    8.03    0.78
  -3  -4 -13    6.15    0.70
  -3   4 -13    5.66    1.31
  -3  -4 -13    6.97    0.75
   3  -4  14    5.37    0.68
   3   4  14    6.09    0.71
  -3  -4 -14    6.90    0.72
  -3  -4 -14    6.10    1.41
  -3   4 -14    4.18    1.23
  -3  -4 -14    6.24    0.74
  -3   4 -14    5.73    0.73
  -3  -4 -15   71.59    2.74
  -3   4 -15   71.91    2.74
   3   4  15   72.83    2.69
   3  -4  15   72.86    2.68
  -3  -4 -15   70.32    2.63
   3   4  16   14.30    0.96
   3  -4  16   14.45    0.95
  -3  -4 -16   13.14    0.99
  -3   4 -16   16.43    1.03
   3   4  17    4.54    0.63
   3  -4  17    3.83    0.63
  -3  -4 -17    4.16    0.66
  -3   4 -17    3.78    0.66
   3  -4  17    5.45    0.70
   3   4  18    5.78    0.64
   3  -4  18    6.34    0.64
  -3  -4 -18    5.48    0.66
  -3   4 -18    6.58    0.67
   3  -4  18    7.55    0.68
  -3   4 -19   87.34    2.99
   3  -4  19   84.33    2.93
   3   4  19   86.29    2.94
   3  -4  19   90.80    2.93
   3  -4  20    1.80    0.37
   3  -5 -22    0.46    0.38
  -3   5  22    0.35    0.34
   3  -5 -21   11.44    0.79
   3   5 -21    9.63    0.67
  -3   5  21    9.69    0.74
  -3  -5  21   10.90    0.77
   3  -5 -21   11.77    0.72
   3  -5 -20    4.55    0.68
  -3  -5  20    4.98    0.69
   3  -5 -20    5.89    0.64
   3   5 -20    5.09    0.59
   3  -5 -19    6.60    0.79
  -3  -5  19    7.41    0.79
   3  -5 -18    7.47    0.86
  -3  -5  18    7.16    0.87
   3  -5 -17   75.29    2.94
  -3  -5  17   76.77    2.85
  -3  -5  17   73.81    2.82
   3  -5 -16    5.98    0.82
   3  -5 -16    2.95    1.09
  -3  -5  16    3.93    0.75
  -3  -5  16    3.61    0.75
   3  -5 -15  129.27    6.29
   3  -5 -15  114.31    5.67
   3   5 -15  121.37    5.81
  -3  -5  15  132.38    4.46
   3  -5 -15  132.86    4.54
   3  -5 -14   19.66    2.27
   3  -5 -14   13.53    1.72
   3   5 -14   17.11    1.87
  -3  -5  14   19.23    1.16
   3  -5 -14   17.16    1.14
   3  -5 -13   76.72    2.88
   3  -5 -13   67.81    3.76
   3  -5 -13   79.31    4.39
   3  -5 -13   71.12    3.85
   3   5 -13   68.11    3.83
  -3  -5  13   79.05    2.82
  -3  -5  13   78.43    2.82
  -3  -5  13   72.95    2.75
   3  -5 -12    0.42    0.55
   3  -5 -12    0.50    0.80
   3  -5 -12    1.03    1.07
   3   5 -12    0.47    0.79
  -3  -5  12    0.99    0.58
  -3  -5  12    0.42    0.59
   3  -5 -11   12.77    1.48
   3  -5 -11   10.42    1.58
  -3  -5  11   10.87    0.81
  -3  -5  11   10.20    0.81
   3  -5 -10  172.02    6.82
   3  -5 -10  178.95    7.09
  -3  -5  10  169.69    5.36
   3  -5 -10  166.87    5.39
  -3  -5  10  174.11    5.46
  -3  -5  10  166.62    5.42
   3  -5  -9    7.10    1.30
   3  -5  -9    5.10    1.09
   3  -5  -9    5.60    0.61
  -3  -5   9    4.81    0.57
   3  -5  -8   57.70    3.08
   3  -5  -8   53.57    2.04
   3  -5  -8   54.99    3.14
   3  -5  -7   21.55    1.86
   3  -5  -6    5.98    1.12
   3  -5  -6    4.67    1.04
   3  -5  -5    1.49    0.82
   3  -5  -4   13.71    1.42
   3  -5  -4   11.39    1.33
  -3  -5   3    0.55    0.50
  -3   5   3    0.12    0.50
   3  -5  -2    0.21    0.70
   3  -5  -2    1.32    0.87
  -3   5   2    0.85    0.49
  -3  -5   2    0.70    0.52
   3  -5  -1  542.55   16.62
   3   5  -1  543.45   16.65
  -3  -5   1  530.34   16.68
  -3   5   1  535.07   16.67
   3  -5  -1  567.09   17.36
   3  -5   0   50.92    2.12
   3   5   0   48.17    2.11
  -3  -5   0   46.00    2.14
  -3   5   0   50.04    2.17
   3   5   1   38.37    1.74
   3  -5   1   31.14    1.62
  -3   5  -1   32.99    1.70
  -3  -5  -1   36.39    1.75
   3  -5   1   36.42    2.09
   3  -5   2   71.98    2.88
   3   5   2   74.77    2.95
  -3  -5  -2   70.66    2.96
  -3   5  -2   72.78    2.97
   3  -5   2   77.48    3.29
   3  -5   3  152.12    5.47
   3   5   3  157.51    5.50
  -3   5  -3  159.04    5.58
  -3  -5  -3  159.89    5.59
   3   5   4   79.82    3.25
   3  -5   4   81.31    3.25
  -3  -5  -4   76.21    3.27
  -3   5  -4   79.23    3.31
   3   5   5   65.26    2.87
   3  -5   5   67.38    2.90
  -3  -5  -5   62.43    2.31
   3   5   6   85.96    3.62
  -3  -5  -6   85.40    2.94
  -3  -5  -6   81.93    2.95
  -3  -5  -7    1.77    0.50
   3  -5   7    2.32    0.49
  -3  -5  -8    5.29    0.68
  -3  -5  -8    4.87    0.55
  -3  -5  -8    5.48    1.04
  -3  -5  -8    5.90    0.68
   3  -5   9   17.24    0.91
  -3   5  -9   17.61    0.98
  -3  -5  -9   20.62    1.18
  -3  -5  -9   18.05    0.98
  -3  -5  -9   18.47    1.07
  -3  -5  -9   17.98    1.74
  -3   5  -9   17.18    1.72
  -3  -5 -10   51.85    3.22
  -3   5 -10   55.26    3.25
  -3  -5 -10   62.50    2.45
  -3   5 -10   61.25    2.27
  -3  -5 -10   61.15    2.27
   3  -5  10   62.65    2.21
   3   5  10   60.15    2.20
   3  -5  10   59.20    2.24
  -3  -5 -10   57.96    2.31
  -3  -5 -11   22.07    2.03
  -3   5 -11   23.13    2.06
  -3  -5 -11   23.31    1.19
  -3   5 -11   20.70    1.15
  -3  -5 -11   24.21    1.35
   3   5  11   22.92    1.13
   3  -5  11   21.83    1.11
   3  -5  11   22.84    1.12
  -3  -5 -11   23.00    1.21
  -3  -5 -12   52.98    2.10
  -3   5 -12   52.05    2.08
  -3  -5 -12   56.74    2.28
   3  -5  12   51.38    1.98
   3  -5  12   52.58    2.03
   3   5  12   50.81    2.03
  -3  -5 -12   47.28    3.22
  -3   5 -12   48.01    3.20
  -3  -5 -13    4.07    0.76
  -3  -5 -13    3.43    0.68
   3  -5  13    3.05    0.56
   3   5  13    3.04    0.60
  -3  -5 -13    4.07    0.64
  -3   5 -13    3.38    0.60
  -3  -5 -13    3.46    1.13
  -3   5 -13    3.05    1.04
  -3  -5 -14    2.94    0.66
   3  -5  14    2.61    0.57
   3   5  14    2.29    0.57
  -3   5 -14    3.67    0.65
  -3  -5 -14    3.75    0.64
  -3  -5 -14    2.74    1.07
  -3  -5 -15   71.21    2.62
   3   5  15   69.77    2.57
   3  -5  15   67.78    2.57
  -3  -5 -15   68.23    2.61
  -3   5 -15   71.51    2.63
  -3  -5 -16   21.92    1.12
   3   5  16   20.18    1.08
   3  -5  16   20.54    1.09
  -3   5 -16   19.23    1.11
  -3  -5 -16   22.07    1.15
   3  -5  17    9.17    0.71
   3   5  17    9.34    0.73
   3  -5  17    9.21    0.82
  -3   5 -17   11.11    0.79
   3  -5  18    0.55    0.53
  -3   5 -18   -0.13    0.42
   3   5  18    0.16    0.40
   3  -5  19    6.72    0.59
   3  -5  20    1.07    0.35
   3  -6 -22    0.43    0.34
  -3   6  22    0.60    0.31
   3  -6 -21    0.22    0.41
  -3   6  21    0.54    0.43
  -3  -6  20    6.94    0.72
   3  -6 -20    6.69    0.70
  -3   6  20    7.11    0.70
   3  -6 -19   14.50    1.02
   3  -6 -19   14.10    0.89
  -3  -6  19   15.88    1.02
   3  -6 -18    5.23    0.64
   3  -6 -18    5.65    0.78
   3  -6 -17    1.93    0.58
   3  -6 -17    2.77    0.72
  -3  -6  16    8.53    0.90
   3  -6 -16    8.18    0.91
   3  -6 -15   31.21    1.63
  -3  -6  15   32.13    1.54
  -3  -6  15   29.51    1.52
   3  -6 -15   27.81    2.69
   3  -6 -14   50.43    2.23
  -3  -6  14   53.45    2.15
  -3  -6  14   53.59    2.14
   3  -6 -13    6.48    1.16
   3  -6 -13    8.67    1.39
   3  -6 -13    8.01    1.54
  -3  -6  13    8.78    0.83
  -3  -6  13    9.41    0.85
   3  -6 -12   -0.29    0.69
  -3  -6  12   -0.22    0.37
   3  -6 -12   -0.36    0.88
   3  -6 -12    0.45    1.00
  -3  -6  12    0.25    0.59
  -3  -6  12    0.27    0.56
  -3  -6  12    0.08    0.54
   3  -6 -11   11.83    1.34
  -3  -6  11   14.14    0.83
   3  -6 -11   11.57    1.59
   3  -6 -11   12.24    0.95
   3  -6 -11   10.33    1.73
   3  -6 -11   12.37    0.82
  -3  -6  11   14.40    0.94
  -3  -6  11   14.78    0.95
  -3  -6  11   14.13    0.92
  -3  -6  10    4.18    0.56
   3  -6 -10    5.24    1.17
   3  -6 -10    4.40    0.63
   3  -6 -10    5.93    1.35
   3  -6 -10    5.01    0.58
  -3  -6  10    3.89    0.61
  -3  -6  10    4.37    0.63
  -3  -6  10    3.82    0.62
   3  -6 -10    5.22    0.58
  -3  -6   9    1.20    0.44
   3  -6  -9    1.36    0.86
   3  -6  -9    1.17    0.46
   3  -6  -9    0.54    0.40
  -3  -6   9    0.72    0.50
   3  -6  -9    0.96    0.43
  -3  -6   9    0.60    0.46
   3  -6  -8    0.26    0.34
  -3  -6   8    0.10    0.41
  -3  -6   8    0.66    0.45
   3  -6  -8    0.49    0.91
   3  -6  -8    0.15    0.41
  -3  -6   7    2.54    0.49
   3  -6  -7    3.75    0.53
   3  -6  -7    3.81    0.47
  -3  -6   6   19.88    1.00
   3  -6  -6   17.32    1.73
   3  -6  -6   20.27    1.83
  -3  -6   5   29.62    1.28
   3  -6  -5   30.24    2.17
   3  -6  -5   25.85    2.08
   3  -6  -5   32.22    2.25
   3  -6  -4   92.36    4.21
   3  -6  -4   91.36    4.11
   3  -6  -4   87.06    4.14
   3  -6  -3    8.80    1.23
   3  -6  -3    7.07    1.11
   3  -6  -3    7.52    0.68
   3  -6  -2   32.59    2.16
   3  -6  -2   33.81    1.51
   3  -6  -2   33.87    2.24
   3  -6  -1    6.99    1.09
   3  -6  -1    6.66    1.13
   3  -6  -1    5.87    0.60
  -3  -6   1    5.44    0.61
   3  -6   0   27.09    1.90
   3  -6   0   29.42    2.00
  -3  -6   0   28.97    1.43
   3  -6   1   37.36    2.23
  -3  -6  -1   32.43    1.63
   3  -6   1   35.01    1.58
  -3  -6  -2   14.20    1.03
   3  -6   2   15.95    1.03
  -3  -6  -3  148.11    4.82
  -3  -6  -3  150.02    5.26
   3  -6   3  151.70    5.19
  -3  -6  -4   45.77    1.82
  -3  -6  -4   47.97    2.24
  -3  -6  -5   41.14    1.73
  -3  -6  -5   42.00    2.15
  -3  -6  -5   42.92    1.72
  -3  -6  -6    2.01    0.52
  -3  -6  -6    3.14    0.57
  -3  -6  -6    1.87    0.65
   3  -6   6    1.17    0.44
  -3  -6  -7    2.83    0.61
  -3  -6  -7    2.34    0.55
   3  -6   7    2.51    0.49
   3  -6   8    6.23    0.65
  -3  -6  -8    5.05    0.69
   3  -6   9    5.11    0.62
  -3  -6  -9    5.12    0.69
  -3  -6 -10    0.93    0.43
  -3  -6 -10    0.64    0.64
   3  -6  10    1.11    0.43
  -3  -6 -10    1.60    0.59
  -3  -6 -11  140.81    4.76
  -3  -6 -11  133.37    4.50
   3  -6  11  139.69    4.46
   3  -6  11  137.84    4.56
  -3  -6 -11  132.42    4.62
  -3  -6 -12    0.39    0.42
   3  -6  12   -0.03    0.43
  -3  -6 -12   -0.23    0.64
   3  -6  12    0.39    0.39
  -3  -6 -12    0.41    0.55
   3  -6  13   14.93    0.85
  -3  -6 -13   13.66    1.03
   3  -6  13   14.46    0.88
  -3  -6 -13   14.56    0.91
  -3  -6 -14    2.26    0.63
   3  -6  14    2.09    0.50
  -3  -6 -15    0.04    0.54
  -3  -6 -16    9.53    0.78
   3  -6  17    4.65    0.67
  -3  -6 -17    4.63    0.56
   3  -6  18    9.16    0.71
   3  -6  19   38.84    1.46
   3  -6  20   15.41    0.68
  -3   7  22    5.47    0.40
   3  -7 -21   -0.73    0.38
   3  -7 -20    1.71    0.50
   3  -7 -19   17.59    1.07
  -3   7  19   18.74    1.06
   3  -7 -18    1.23    0.61
   3  -7 -17   37.94    1.63
  -3  -7  17   42.38    1.77
   3  -7 -17   36.35    1.57
   3  -7 -17   43.01    1.86
   3  -7 -16   21.62    1.17
  -3  -7  16   21.39    1.25
  -3  -7  16   23.51    1.30
   3  -7 -15   16.55    1.03
  -3  -7  15   17.30    1.13
  -3  -7  15   17.53    1.14
  -3  -7  15   18.52    1.14
   3  -7 -14    5.27    1.44
  -3  -7  14    6.77    0.83
  -3  -7  14    9.00    0.84
  -3  -7  14    6.17    0.79
   3  -7 -14    8.28    0.76
  -3  -7  13   29.44    1.32
   3  -7 -13   33.69    1.62
   3  -7 -13   28.31    2.77
   3  -7 -13   30.33    1.40
  -3  -7  13   35.18    1.59
  -3  -7  13   31.86    1.53
   3  -7 -13   30.67    1.46
  -3  -7  13   32.54    1.51
  -3  -7  12   47.83    1.86
   3  -7 -12   47.67    2.06
   3  -7 -12   45.81    3.11
   3  -7 -12   44.78    1.88
  -3  -7  12   45.86    1.95
  -3  -7  12   51.86    2.03
  -3  -7  12   46.23    1.93
   3  -7 -12   47.73    1.92
  -3  -7  11   37.84    1.57
   3  -7 -11   35.29    1.69
   3  -7 -11   32.49    2.63
   3  -7 -11   33.93    1.57
  -3  -7  11   34.46    1.62
  -3  -7  11   36.59    1.60
  -3  -7  11   38.87    1.62
   3  -7 -11   38.84    1.61
  -3  -7  10    9.88    0.77
   3  -7 -10    9.79    0.78
   3  -7 -10   10.84    0.86
   3  -7 -10    9.60    1.55
  -3  -7  10    9.90    0.83
  -3  -7  10   11.07    0.84
   3  -7 -10    9.69    0.77
  -3  -7  10   11.83    0.84
  -3  -7   9   87.19    2.97
   3  -7  -9   82.27    2.98
   3  -7  -9   86.53    3.04
   3  -7  -9   76.69    4.23
   3  -7  -9   83.34    4.44
   3  -7  -9   81.91    2.95
  -3  -7   9   84.64    2.97
  -3  -7   9   83.78    2.92
  -3  -7   9   78.74    2.88
   3  -7  -9   84.91    2.93
  -3  -7   8   53.37    2.06
   3  -7  -8   57.02    2.13
   3  -7  -8   57.11    3.40
   3  -7  -8   55.80    3.38
   3  -7  -8   54.19    2.08
  -3  -7   8   54.09    2.00
   3  -7  -8   53.18    2.03
  -3  -7   8   51.41    1.99
  -3  -7   7   12.43    0.82
   3  -7  -7   11.99    0.81
   3  -7  -7   11.93    1.52
   3  -7  -7    9.92    1.50
   3  -7  -7   11.04    0.78
  -3  -7   7   11.78    0.77
   3  -7  -7   12.26    0.79
   3  -7  -6   11.63    1.54
   3  -7  -6   14.49    0.84
  -3  -7   6   13.42    0.87
   3  -7  -6   14.64    1.76
   3  -7  -6   13.42    0.82
   3  -7  -5   87.41    4.26
   3  -7  -5   91.85    3.09
  -3  -7   5   90.89    3.10
   3  -7  -5   85.94    3.01
   3  -7  -5   86.29    4.41
   3  -7  -4    1.08    0.42
   3  -7  -4    0.44    0.88
   3  -7  -4    1.39    0.96
   3  -7  -4    0.64    0.88
   3  -7  -3   10.52    1.38
   3  -7  -3   12.61    1.45
   3  -7  -3   10.11    0.72
  -3  -7   3   11.11    0.77
   3  -7  -2    2.42    0.93
   3  -7  -2    2.14    0.88
  -3  -7   2    1.30    0.51
   3  -7  -2    2.22    0.42
   3  -7  -2    2.13    0.95
   3  -7  -1  380.68   12.86
   3  -7  -1  384.91   12.74
  -3  -7   1  371.02   11.52
   3  -7  -1  377.30   11.52
   3  -7  -1  387.55   13.02
   3  -7   0   14.86    1.52
  -3  -7   0   13.06    0.82
  -3  -7   0   14.10    0.82
  -3  -7   0   12.74    0.81
   3  -7   0   14.86    1.47
  -3  -7  -1   43.19    1.73
  -3  -7  -1   46.37    1.75
  -3  -7  -1   44.09    1.75
   3  -7   1   45.45    2.62
  -3  -7  -2   13.62    0.85
   3  -7   2   13.76    1.45
  -3  -7  -2   13.97    0.88
  -3  -7  -2   15.58    0.91
  -3  -7  -3   16.04    0.91
   3  -7   3   17.19    0.96
  -3  -7  -3   18.25    1.01
  -3  -7  -3   15.42    0.95
   3  -7   4   15.77    0.95
   3  -7   4   15.83    0.89
  -3  -7  -4   15.47    0.96
  -3  -7  -4   15.68    0.89
  -3  -7  -5   30.92    1.48
   3  -7   5   35.43    1.46
   3  -7   6   39.02    1.64
   3  -7   6   38.20    1.67
  -3  -7  -6   40.36    1.75
  -3  -7  -6   40.53    1.75
   3  -7   7    0.39    0.49
  -3  -7  -7    0.31    0.54
  -3  -7  -7    0.05    0.52
   3  -7   8   18.58    1.04
  -3  -7  -8   15.64    1.09
  -3  -7  -8   16.46    1.12
   3  -7   9    7.58    0.72
  -3  -7  -9    8.13    0.81
  -3  -7  -9    6.19    0.82
  -3  -7 -10   19.99    1.21
   3  -7  10   21.40    1.17
  -3  -7 -11    3.54    0.73
   3  -7  11    4.26    0.61
  -3  -7 -12   15.62    1.06
   3  -7  12   15.60    0.93
  -3  -7 -12   14.26    1.08
  -3  -7 -13   51.50    2.16
  -3  -7 -14   14.81    1.03
  -3  -7 -15   14.23    0.97
   3  -7  16    4.49    0.69
  -3  -7 -16    4.47    0.63
  -3  -7 -17    8.48    0.66
   3  -7  17    9.43    0.75
  -3  -7 -18   27.05    1.11
   3  -7  18   30.67    1.23
   3  -7  19   13.43    0.69
  -3   8  21    0.44    0.29
   3  -8 -21    0.10    0.29
  -3   8  20   11.81    0.71
   3  -8 -20   11.07    0.72
  -3   8  19   -1.01    0.45
   3  -8 -19   -0.11    0.47
  -3   8  18   24.22    1.23
  -3   8  17    0.71    0.56
   3  -8 -17   -0.03    0.44
  -3  -8  16    4.93    0.74
   3  -8 -15    0.21    0.60
  -3  -8  15    0.53    0.61
   3  -8 -15    0.22    0.46
  -3  -8  15    0.26    0.62
  -3  -8  15    0.45    0.60
   3  -8 -14   22.54    1.34
  -3  -8  14   23.02    1.29
  -3  -8  14   24.75    1.32
   3  -8 -14   21.35    1.14
  -3  -8  14   24.25    1.29
   3  -8 -13    0.05    0.58
   3  -8 -13   -0.04    0.45
  -3  -8  13    0.29    0.41
  -3  -8  13    0.61    0.61
  -3  -8  13    0.84    0.58
   3  -8 -13    0.12    0.47
  -3  -8  13   -0.08    0.60
   3  -8 -12    2.66    0.71
   3  -8 -12    3.96    0.62
   3  -8 -12    3.19    1.32
  -3  -8  12    3.83    0.58
  -3  -8  12    3.75    0.71
  -3  -8  12    4.56    0.69
   3  -8 -12    4.24    0.59
  -3  -8  12    3.99    0.68
   3  -8 -11    7.43    0.81
   3  -8 -11    7.52    0.75
   3  -8 -11    6.43    1.49
  -3  -8  11    8.63    0.76
  -3  -8  11    7.69    0.76
  -3  -8  11    9.34    0.84
  -3  -8  11    7.71    0.79
   3  -8 -11    8.20    0.72
   3  -8 -10   48.40    1.99
   3  -8 -10   40.15    3.18
   3  -8 -10   46.88    1.94
  -3  -8  10   46.33    1.89
  -3  -8  10   47.23    1.94
  -3  -8  10   48.44    1.90
  -3  -8  10   46.25    1.85
   3  -8 -10   43.38    1.83
   3  -8  -9   20.66    1.17
   3  -8  -9   20.07    2.08
  -3  -8   9   21.07    1.14
   3  -8  -9   20.97    1.17
   3  -8  -9   20.67    2.23
   3  -8  -9   19.73    1.12
  -3  -8   9   19.24    1.06
  -3  -8   9   20.49    1.12
   3  -8  -9   19.70    1.04
  -3  -8   9   19.21    1.05
   3  -8  -8   57.02    2.25
   3  -8  -8   61.41    3.66
  -3  -8   8   58.53    2.26
  -3   8   8   59.47    2.28
   3  -8  -8   57.79    3.59
   3  -8  -8   55.48    2.26
  -3  -8   8   57.16    2.13
  -3  -8   8   58.21    2.21
  -3  -8   8   56.64    2.12
   3  -8  -8   60.00    2.17
   3  -8  -7   25.30    1.22
   3  -8  -7   26.59    2.32
  -3  -8   7   25.07    1.27
  -3   8   7   25.45    1.23
   3  -8  -7   26.02    2.31
   3  -8  -7   23.27    1.24
  -3  -8   7   22.44    1.11
   3  -8  -7   25.58    1.18
  -3  -8   7   23.87    1.18
  -3  -8   6  105.12    3.47
   3  -8  -6  103.48    4.87
   3  -8  -6   96.88    3.45
  -3   8   6   98.08    3.42
   3  -8  -6   96.89    3.37
   3  -8  -6  105.34    5.03
  -3  -8   6   95.93    3.38
   3  -8  -5    2.60    1.06
   3  -8  -5    2.14    0.51
  -3   8   5    1.28    0.43
   3  -8  -5    1.14    1.00
   3  -8  -5    0.96    0.42
  -3  -8   5    1.35    0.50
   3  -8  -4  252.60    9.58
   3  -8  -4  263.82    9.43
   3  -8  -4  251.59    7.91
   3  -8  -4  246.89    7.79
  -3  -8   4  249.76    7.86
   3  -8  -3   14.27    0.88
   3  -8  -3   12.40    1.50
  -3  -8   3   12.62    0.87
   3  -8  -3   13.39    0.80
  -3  -8   3   12.49    0.75
   3  -8  -3   13.16    1.58
  -3  -8   3   11.78    0.82
  -3  -8   2    1.06    0.42
  -3  -8   2    2.04    0.49
  -3  -8   2    1.86    0.41
  -3  -8   2    1.80    0.54
   3  -8  -2    1.77    0.86
   3  -8  -2    1.60    0.47
   3  -8  -2    2.52    0.49
   3  -8  -2    2.25    0.91
  -3  -8   2    1.49    0.51
  -3  -8   1    9.16    0.73
  -3  -8   1    9.28    0.67
  -3  -8   1    9.88    0.79
   3  -8  -1   11.12    0.79
   3  -8  -1    9.88    1.24
   3  -8  -1   10.87    1.39
  -3  -8   1    9.44    0.72
   3  -8  -1   11.98    0.79
  -3  -8   1    9.78    0.78
  -3  -8   0   58.95    2.23
  -3  -8   0   60.46    2.19
  -3  -8   0   55.84    2.25
   3  -8   0   63.89    2.32
   3  -8   0   64.50    3.20
   3  -8   0   60.37    3.28
   3  -8   0   60.45    2.27
  -3  -8   0   60.53    2.23
  -3  -8   0   59.44    2.30
  -3  -8  -1   59.32    2.23
  -3  -8  -1   57.43    2.21
   3  -8   1   58.42    2.25
   3  -8   1   61.17    3.25
   3  -8   1   61.94    3.10
   3  -8   1   57.49    2.23
  -3  -8  -1   59.22    2.21
   3  -8   1   57.56    2.14
  -3  -8  -2   19.16    1.09
  -3  -8  -2   19.21    1.06
   3  -8   2   19.39    1.07
   3  -8   2   18.96    1.71
   3  -8   2   19.32    1.61
   3  -8   2   18.11    1.07
  -3  -8  -2   21.30    1.10
   3  -8   2   18.58    0.97
  -3  -8  -3    2.87    0.61
  -3  -8  -3    2.14    0.60
  -3  -8  -3    2.32    0.54
   3  -8   3    2.15    0.53
   3  -8   3    1.30    0.72
   3  -8   3    0.36    0.52
   3  -8   3    2.62    0.54
   3  -8   3    2.04    0.46
  -3  -8  -4   42.93    1.83
  -3  -8  -4   40.01    1.69
   3  -8   4   41.76    1.80
   3  -8   4   42.74    2.59
   3  -8   4   44.00    1.83
  -3  -8  -4   42.76    1.81
   3  -8   4   44.14    1.73
   3  -8   5   24.82    1.92
  -3  -8  -5   25.24    1.18
  -3  -8  -5   24.09    1.31
   3  -8   5   23.14    1.18
   3  -8   6   19.02    1.13
  -3  -8  -6   17.97    1.13
  -3  -8  -6   19.58    1.16
   3  -8   6   15.62    1.55
  -3  -8  -7   63.64    2.47
   3  -8   7   60.71    2.42
  -3  -8  -8   38.46    1.81
   3  -8   8   40.45    1.77
  -3  -8  -9    2.66    0.73
  -3  -8  -9    3.19    0.74
   3  -8   9    3.55    0.60
  -3  -8 -10    7.55    0.87
   3  -8  10    7.09    0.74
  -3  -8 -10    7.64    0.90
  -3  -8 -11   19.70    1.25
   3  -8  11   23.27    1.19
  -3  -8 -11   22.16    1.34
  -3  -8 -12    4.88    0.82
   3  -8  12    4.61    0.59
  -3  -8 -13    2.43    0.68
  -3  -8 -14    1.62    0.64
   3  -8  15    1.75    0.66
  -3  -8 -15   -0.12    0.52
  -3  -8 -16    8.93    0.71
   3  -8  16    7.14    0.72
  -3  -8 -17    9.54    0.65
   3  -8  17   10.46    0.72
   3  -8  18   -0.16    0.38
   3  -8  19    0.97    0.29
  -3   9  20    2.01    0.31
  -3   9  19    7.24    0.57
   3  -9 -18    0.65    0.48
  -3   9  18    1.04    0.46
   3  -9 -17    2.24    0.56
   3  -9 -17    2.33    0.48
  -3   9  17    0.95    0.53
   3  -9 -16   21.61    1.21
   3  -9 -16   20.51    1.10
  -3   9  16   22.04    1.19
  -3   9  15    3.71    0.67
   3  -9 -15    3.79    0.71
   3  -9 -14    2.54    0.51
  -3   9  14    2.93    0.65
   3  -9 -14    3.42    0.69
   3  -9 -13    2.16    0.65
  -3   9  13    1.30    0.61
   3  -9 -13    1.57    0.52
  -3  -9  13    1.78    0.62
  -3  -9  13    1.14    0.57
   3  -9 -12    0.05    0.56
  -3  -9  12    0.20    0.51
  -3   9  12   -0.45    0.57
   3  -9 -12    0.55    0.53
  -3  -9  12    1.18    0.57
  -3  -9  12    0.34    0.55
   3  -9 -12    0.28    0.43
   3  -9 -11    1.11    0.61
  -3  -9  11    1.20    0.53
  -3   9  11    0.65    0.56
   3  -9 -11    0.38    0.52
   3  -9 -11    1.20    1.09
  -3  -9  11    1.61    0.58
  -3  -9  11    0.51    0.52
   3  -9 -11    1.15    0.45
   3  -9 -10   26.54    1.36
  -3  -9  10   25.52    1.32
  -3   9  10   25.09    1.33
   3  -9 -10   23.93    2.46
   3  -9 -10   26.15    1.36
  -3  -9  10   23.33    1.28
   3  -9 -10   25.06    1.19
  -3  -9  10   24.72    1.22
   3  -9  -9  114.21    4.00
  -3  -9   9  120.51    4.03
  -3   9   9  116.42    4.02
   3  -9  -9  113.17    4.03
   3  -9  -9  121.85    5.81
   3  -9  -9  118.41    4.03
  -3  -9   9  115.16    3.95
  -3  -9   9  112.29    3.82
  -3  -9   8   41.83    1.81
   3  -9  -8   40.76    1.84
  -3   9   8   40.25    1.75
   3  -9  -8   36.72    2.96
   3  -9  -8   40.91    1.82
  -3  -9   8   44.67    1.75
   3  -9  -8   37.32    1.71
  -3  -9   7   11.94    0.92
   3  -9  -7   12.72    0.95
  -3   9   7   13.45    0.87
   3  -9  -7   12.87    1.76
   3  -9  -7   13.13    0.93
  -3  -9   7    9.10    0.77
   3  -9  -7   12.47    0.84
   3  -9  -6    0.48    0.40
  -3  -9   6    0.95    0.58
  -3   9   6    0.44    0.43
  -3  -9   6    1.16    0.48
  -3  -9   6    0.90    0.53
   3  -9  -6    0.79    0.84
   3  -9  -6    0.95    0.50
  -3  -9   5   72.84    2.69
   3  -9  -5   73.58    4.01
   3  -9  -5   73.43    2.76
  -3  -9   4   55.62    2.16
   3  -9  -4   51.63    2.01
  -3  -9   4   52.04    2.10
   3  -9  -4   48.15    3.14
   3  -9  -4   55.20    2.16
  -3  -9   3   12.90    0.94
   3  -9  -3   12.75    1.55
   3  -9  -3   13.07    0.94
   3  -9  -3   13.47    0.84
  -3  -9   3   13.18    0.94
  -3  -9   2   55.51    2.11
  -3  -9   2   52.66    2.20
   3  -9  -2   56.81    2.26
   3  -9  -2   59.63    2.27
   3  -9  -2   53.91    3.15
  -3  -9   2   53.92    2.07
   3  -9  -2   58.63    2.20
  -3  -9   2   58.47    2.25
  -3  -9   1   60.75    2.25
  -3  -9   1   63.22    2.34
   3  -9  -1   57.13    2.31
   3  -9  -1   54.72    3.15
   3  -9  -1   60.22    2.34
   3  -9  -1   62.31    3.43
   3  -9  -1   56.31    2.27
  -3  -9   1   57.62    2.20
  -3  -9   1   61.05    2.34
   3  -9   0    3.46    0.51
  -3  -9   0    3.39    0.58
  -3  -9   0    4.22    0.61
  -3  -9   0    3.93    0.51
  -3  -9   0    3.66    0.62
   3  -9   0    3.88    0.62
   3  -9   0    2.54    0.81
   3  -9   0    4.88    0.64
   3  -9   0    3.78    0.99
   3  -9   0    4.03    0.62
  -3  -9   0    3.37    0.63
   3  -9   1   98.89    3.40
  -3  -9  -1   99.43    3.50
  -3  -9  -1  100.48    3.41
  -3  -9  -1   99.73    3.49
   3  -9   1  101.24    3.56
   3  -9   1   97.27    4.61
   3  -9   1   99.71    4.40
   3  -9   1  102.47    3.55
  -3  -9  -1   99.39    3.47
  -3  -9  -1  101.40    3.57
  -3  -9  -2    0.13    0.53
  -3  -9  -2    0.13    0.52
  -3  -9  -2   -0.08    0.55
   3  -9   2    0.14    0.48
   3  -9   2    1.08    0.78
   3  -9   2   -0.14    0.48
   3  -9   2    0.25    0.41
  -3  -9  -3   23.06    1.29
  -3  -9  -3   24.66    1.25
   3  -9   3   23.20    1.27
   3  -9   3   25.86    1.32
  -3  -9  -3   24.76    1.30
   3  -9   3   26.62    1.19
  -3  -9  -4   28.97    1.42
  -3  -9  -4   33.62    1.59
   3  -9   4   32.32    1.41
  -3  -9  -4   33.74    1.56
   3  -9   4   32.62    1.56
  -3  -9  -5  103.27    3.67
  -3  -9  -6   28.78    1.50
  -3  -9  -7   89.72    3.35
   3  -9   7   88.73    3.33
  -3  -9  -7   94.41    3.37
  -3  -9  -8    5.04    0.83
   3  -9   8    5.86    0.75
  -3  -9  -9  213.75    7.01
   3  -9   9  214.40    6.95
  -3  -9 -10    0.93    0.66
  -3  -9 -10    1.29    0.72
   3  -9  10    0.33    0.52
  -3  -9 -11  162.07    5.39
   3  -9  11  157.51    5.29
  -3  -9 -11  161.49    5.39
   3  -9  12    9.35    0.75
  -3  -9 -12    8.18    0.90
  -3  -9 -13    6.25    0.79
  -3  -9 -14   -0.04    0.49
  -3  -9 -14   -0.04    0.55
  -3  -9 -15    7.96    0.63
  -3  -9 -15    8.84    0.74
  -3  -9 -16    1.85    0.35
  -3  -9 -16    1.55    0.46
   3  -9  17    0.71    0.40
  -3  -9 -17    0.20    0.32
   3  -9  18    2.27    0.32
  -3  10  19    1.53    0.26
  -3  10  18    1.02    0.34
   3 -10 -18    0.95    0.37
  -3  10  17    0.18    0.38
   3 -10 -17    0.19    0.36
   3 -10 -17    0.56    0.42
  -3  10  16    1.07    0.48
   3 -10 -16    1.07    0.47
   3 -10 -16    0.90    0.47
  -3  10  15    4.27    0.62
   3 -10 -15    4.14    0.63
   3 -10 -15    4.57    0.64
   3 -10 -14    6.05    0.62
   3 -10 -14    6.19    0.71
  -3  10  14    6.49    0.71
   3 -10 -13    1.29    0.51
  -3  10  13    1.64    0.56
   3 -10 -13    1.54    0.59
  -3 -10  12   21.44    1.15
  -3  10  12   22.91    1.22
   3 -10 -12   22.12    1.21
  -3 -10  12   20.12    1.13
   3 -10 -12   21.97    1.23
  -3 -10  11   13.71    0.93
  -3  10  11   10.97    0.89
   3 -10 -11   11.61    0.92
  -3 -10  11   13.20    0.90
   3 -10 -11   12.69    0.93
  -3 -10  10   14.19    0.96
  -3  10  10   10.92    0.86
   3 -10 -10   11.80    0.94
  -3 -10  10   11.64    0.85
   3 -10 -10   10.67    0.88
  -3 -10   9   32.48    1.57
  -3  10   9   30.95    1.50
   3 -10  -9   28.27    2.63
   3 -10  -9   35.68    1.63
  -3 -10   9   33.25    1.47
   3 -10  -9   32.06    1.49
  -3 -10   8  100.64    3.57
  -3  10   8  101.90    3.49
   3 -10  -8   89.74    4.99
   3 -10  -8   99.33    3.58
   3 -10  -8  103.90    3.61
  -3 -10   8   94.55    3.39
   3 -10  -8  100.29    3.46
   3 -10  -7    2.49    0.68
   3 -10  -7    2.53    1.03
   3 -10  -7    2.86    0.63
  -3 -10   7    2.88    0.70
  -3 -10   7    2.79    0.51
   3 -10  -7    1.42    0.44
   3 -10  -6   36.86    1.68
  -3 -10   6   33.48    1.44
  -3 -10   6   35.02    1.60
   3 -10  -6   35.51    2.78
   3 -10  -6   35.57    1.67
  -3 -10   5   42.13    1.85
   3 -10  -5   45.01    3.03
   3 -10  -5   45.05    1.94
  -3 -10   4   78.23    2.95
   3 -10  -4   75.47    2.79
  -3 -10   4   83.14    2.94
   3 -10  -4   70.83    4.02
   3 -10  -4   78.81    2.96
  -3 -10   3    4.70    0.71
   3 -10  -3    3.10    0.92
   3 -10  -3    4.21    0.67
   3 -10  -3    3.90    0.57
  -3 -10   3    2.84    0.66
   3 -10  -3    3.30    0.63
  -3 -10   2  130.97    4.59
   3 -10  -2  139.01    4.68
   3 -10  -2  137.12    4.64
   3 -10  -2  136.14    4.56
  -3 -10   2  134.16    4.62
  -3 -10   1    9.89    0.79
  -3 -10   1   10.80    0.90
   3 -10  -1   10.01    0.87
   3 -10  -1   10.59    0.88
   3 -10  -1    7.98    0.78
  -3 -10   1    8.84    0.73
  -3 -10   1   10.70    0.91
   3 -10   0   26.41    1.20
  -3 -10   0   28.14    1.38
  -3 -10   0   25.11    1.32
   3 -10   0   27.69    1.43
   3 -10   0   26.89    1.36
  -3 -10   0   26.82    1.29
  -3 -10   0   26.98    1.42
  -3 -10  -1    7.55    0.77
  -3 -10  -1    7.52    0.73
   3 -10   1    8.09    0.80
  -3 -10  -1    6.28    0.74
   3 -10   1    7.18    0.76
   3 -10   1    6.97    0.61
  -3 -10  -2    9.20    0.71
  -3 -10  -2    8.39    0.85
  -3 -10  -2    9.32    0.85
   3 -10   2    9.18    0.84
   3 -10   2    9.82    0.86
  -3 -10  -2   10.10    0.84
   3 -10   2    9.90    0.71
  -3 -10  -3   95.43    3.32
  -3 -10  -3   95.88    3.47
  -3 -10  -3   95.05    3.38
   3 -10   3   94.16    3.50
   3 -10   3  102.06    3.53
  -3 -10  -3   98.06    3.45
   3 -10   3   99.31    3.52
   3 -10   3   93.95    3.29
  -3 -10  -4    0.76    0.61
  -3 -10  -4    0.85    0.64
   3 -10   4    1.27    0.59
   3 -10   4    1.30    0.57
  -3 -10  -4    0.90    0.67
  -3 -10  -4    0.45    0.48
  -3 -10  -5   15.25    1.10
  -3 -10  -5   13.21    1.06
   3 -10   5   12.60    0.99
  -3 -10  -5   13.51    1.01
  -3 -10  -6  101.81    3.77
  -3 -10  -6  106.55    3.74
  -3 -10  -7   28.32    1.54
   3 -10   7   29.35    1.51
  -3 -10  -7   29.99    1.53
  -3 -10  -8   77.03    3.05
  -3 -10  -8   81.11    3.09
   3 -10   8   81.62    3.04
  -3 -10  -8   83.11    3.07
  -3 -10  -9   89.56    3.32
  -3 -10  -9   93.80    3.35
   3 -10   9   86.86    3.25
  -3 -10 -10    3.34    0.76
  -3 -10 -10    4.12    0.73
   3 -10  10    3.45    0.60
  -3 -10 -11   32.17    1.53
   3 -10  11   30.42    1.44
  -3 -10 -11   31.86    1.56
  -3 -10 -12   45.69    1.86
   3 -10  12   42.25    1.76
  -3 -10 -12   46.90    1.91
   3 -10  13    5.24    0.65
  -3 -10 -13    6.56    0.66
  -3 -10 -13    4.56    0.67
  -3 -10 -14    1.25    0.43
   3 -10  14    1.31    0.53
  -3 -10 -14    0.47    0.50
  -3 -10 -15    1.61    0.35
   3 -10  15    2.17    0.47
  -3 -10 -15    2.05    0.47
   3 -10  16    3.36    0.42
  -3 -10 -16    3.01    0.42
  -3  11  17    5.73    0.40
  -3  11  16    3.16    0.40
   3 -11 -16    2.89    0.44
  -3  11  15    1.29    0.39
   3 -11 -15    1.07    0.45
  -3  11  14    0.64    0.44
   3 -11 -14    1.68    0.54
   3 -11 -13   67.98    2.49
   3 -11 -13   72.29    2.58
  -3  11  13   66.95    2.47
  -3 -11  12    0.78    0.48
  -3  11  12    0.22    0.45
   3 -11 -12    0.24    0.49
  -3 -11  11   15.73    0.98
  -3  11  11   14.21    0.91
   3 -11 -11   15.08    1.00
  -3 -11  10    0.22    0.54
  -3  11  10    0.42    0.45
   3 -11 -10    1.18    0.57
   3 -11  -9    6.82    0.79
  -3 -11   9    7.81    0.80
   3 -11  -8   12.69    1.00
  -3 -11   8   12.64    0.99
   3 -11  -7   15.34    1.11
   3 -11  -7   16.43    1.09
  -3 -11   7   18.98    1.15
   3 -11  -6   37.61    1.77
   3 -11  -6   38.67    1.79
   3 -11  -5    5.93    0.80
   3 -11  -5    6.71    0.81
  -3 -11   5    6.43    0.83
  -3 -11   5    6.77    0.80
   3 -11  -5    5.69    0.77
  -3 -11   4   38.84    1.75
   3 -11  -4   39.93    1.79
   3 -11  -4   36.18    1.74
   3 -11  -4   33.63    1.55
  -3 -11   4   38.67    1.73
  -3 -11   3    2.54    0.69
   3 -11  -3    2.15    0.61
   3 -11  -3    3.14    0.66
   3 -11  -3    2.73    0.54
  -3 -11   3    3.21    0.73
  -3 -11   2    2.51    0.68
   3 -11  -2    2.26    0.61
   3 -11  -2    2.19    0.63
   3 -11  -2    1.86    0.54
  -3 -11   2    2.52    0.68
  -3 -11   1    1.65    0.65
   3 -11  -1    1.77    0.62
   3 -11  -1    0.59    0.56
   3 -11  -1    1.95    0.56
  -3 -11   1    0.82    0.62
  -3 -11   0    1.49    0.49
   3 -11   0    1.92    0.63
  -3 -11   0    1.85    0.64
   3 -11   0    1.88    0.56
  -3 -11   0    2.50    0.71
  -3 -11  -1  115.99    4.04
   3 -11   1  118.23    4.13
   3 -11   1  121.35    4.12
  -3 -11  -1  115.67    3.95
  -3 -11  -1  113.58    4.01
  -3 -11  -2    7.15    0.78
   3 -11   2    7.00    0.82
   3 -11   2    7.83    0.83
  -3 -11  -2    7.83    0.77
   3 -11   2    8.24    0.84
  -3 -11  -2    8.89    0.84
  -3 -11  -3  289.66    9.29
   3 -11   3  293.93    9.35
  -3 -11  -3  285.95    9.21
  -3 -11  -3  292.80    9.24
   3 -11   3  297.32    9.35
  -3 -11  -3  308.77    9.39
  -3 -11  -4    1.23    0.60
  -3 -11  -4    2.15    0.66
   3 -11   4    1.42    0.62
  -3 -11  -4    1.33    0.69
   3 -11   4    1.17    0.56
  -3 -11  -5    2.71    0.67
  -3 -11  -5    2.18    0.69
   3 -11   5    2.40    0.65
  -3 -11  -5    3.29    0.78
   3 -11   5    3.73    0.67
  -3 -11  -6    0.19    0.60
  -3 -11  -6    0.81    0.70
  -3 -11  -6    0.10    0.65
   3 -11   6    1.05    0.55
  -3 -11  -7    6.23    0.82
  -3 -11  -7    7.54    0.89
   3 -11   7    7.00    0.72
   3 -11   8   10.66    0.90
  -3 -11  -8   11.90    0.97
  -3 -11  -8   11.73    0.99
   3 -11   8   10.46    0.82
  -3 -11  -9    4.45    0.74
   3 -11   9    4.09    0.63
  -3 -11  -9    3.59    0.71
   3 -11   9    4.70    0.59
  -3 -11 -10    0.81    0.63
  -3 -11 -10    0.30    0.58
   3 -11  10    0.40    0.47
   3 -11  11   10.77    0.77
  -3 -11 -11   11.38    0.84
   3 -11  11   11.19    0.77
  -3 -11 -12    2.88    0.54
   3 -11  12    4.44    0.58
  -3 -11 -13    6.59    0.57
   3 -11  13    8.51    0.62
  -3 -11 -13    7.26    0.65
  -3 -11 -14    0.85    0.31
   3 -11  14    2.00    0.43
  -3 -11 -14    1.31    0.43
  -3 -11 -15    4.76    0.42
   3 -11  15    4.44    0.40
   3 -12 -16    0.29    0.26
   3 -12 -15    4.95    0.47
   3 -12 -15    5.31    0.46
   3 -12 -14    1.73    0.46
   3 -12 -13    2.92    0.54
   3 -12 -12    0.93    0.55
   3 -12 -12    0.47    0.43
   3 -12 -11    0.20    0.54
   3 -12 -11    1.40    0.51
  -3 -12  11    2.00    0.54
   3 -12 -10    9.78    0.80
  -3 -12  10    8.62    0.78
   3 -12  -9    0.71    0.56
   3 -12  -9    0.32    0.53
  -3 -12   9    1.20    0.58
   3 -12  -8    0.66    0.58
   3 -12  -8    0.24    0.54
  -3 -12   8    0.26    0.60
   3 -12  -7   -0.05    0.57
   3 -12  -7   -0.15    0.56
   3 -12  -6   18.56    1.16
   3 -12  -6   17.74    1.10
   3 -12  -6   17.84    1.15
  -3 -12   5    1.59    0.70
   3 -12  -5    1.43    0.60
   3 -12  -5    1.22    0.61
  -3 -12   4    5.76    0.78
   3 -12  -4    6.53    0.79
   3 -12  -4    5.47    0.76
   3 -12  -3   37.96    1.79
   3 -12  -3   39.51    1.81
   3 -12  -3   40.01    1.79
  -3 -12   3   37.32    1.77
  -3 -12   3   39.13    1.77
   3 -12  -2   56.07    2.25
  -3 -12   2   55.71    2.25
   3 -12  -2   50.38    2.23
   3 -12  -2   54.29    2.27
  -3 -12   2   56.73    2.26
   3 -12  -2   53.32    2.14
   3 -12  -1   35.91    1.63
  -3 -12   1   33.67    1.62
  -3 -12   1   34.66    1.66
   3 -12  -1   33.26    1.57
   3 -12   0    8.64    0.78
  -3 -12   0    8.88    0.85
   3 -12   0    7.94    0.78
  -3 -12   0    9.54    0.93
   3 -12   1    3.16    0.63
   3 -12   1    3.64    0.65
   3 -12   1    3.59    0.68
  -3 -12  -1    1.88    0.63
   3 -12   2   17.17    1.10
   3 -12   2   17.72    1.12
  -3 -12  -2   16.71    1.03
   3 -12   2   18.03    1.05
  -3 -12  -3    1.38    0.52
   3 -12   3    1.77    0.52
   3 -12   3    2.70    0.61
  -3 -12  -3    2.09    0.55
   3 -12   3    2.13    0.62
  -3 -12  -3    1.82    0.70
  -3 -12  -4    1.63    0.56
   3 -12   4    2.26    0.62
  -3 -12  -4    2.39    0.72
   3 -12   4    1.85    0.55
  -3 -12  -5    2.74    0.61
   3 -12   5    2.12    0.63
  -3 -12  -5    3.07    0.72
   3 -12   5    3.47    0.60
  -3 -12  -6   14.37    0.96
   3 -12   6   14.98    1.02
  -3 -12  -6   13.48    1.03
   3 -12   6   14.22    0.94
  -3 -12  -7    4.53    0.66
  -3 -12  -7    4.91    0.74
   3 -12   7    4.75    0.58
  -3 -12  -8    2.96    0.62
   3 -12   8    3.79    0.62
  -3 -12  -8    3.16    0.65
   3 -12   8    4.15    0.54
  -3 -12  -9    4.81    0.65
  -3 -12  -9    5.86    0.68
  -3 -12 -10   27.96    1.28
  -3 -12 -10   26.95    1.26
  -3 -12 -11   13.64    0.83
  -3 -12 -11   13.32    0.79
  -3 -12 -12    7.91    0.61
  -3 -12 -12    7.33    0.54
  -3 -12 -13    0.22    0.24
   3 -13 -14    3.88    0.35
   3 -13 -14    2.52    0.33
   3 -13 -13   42.26    1.55
   3 -13 -13   41.67    1.54
   3 -13 -12    2.81    0.44
   3 -13 -12    3.27    0.49
   3 -13 -11    3.02    0.49
   3 -13 -11    2.88    0.49
   3 -13 -10    0.56    0.45
   3 -13 -10    0.31    0.47
   3 -13 -10    0.39    0.49
  -3 -13  10    1.08    0.48
   3 -13  -9    1.14    0.50
   3 -13  -9    1.39    0.49
   3 -13  -9    1.99    0.53
  -3 -13   9    2.49    0.56
   3 -13  -8    4.85    0.64
   3 -13  -8    3.79    0.62
   3 -13  -8    3.54    0.60
  -3 -13   8    3.41    0.60
   3 -13  -7   -0.04    0.52
   3 -13  -7    0.56    0.54
   3 -13  -7    0.54    0.52
  -3 -13   6   18.17    1.07
   3 -13  -6   16.28    0.99
   3 -13  -6   16.56    1.06
  -3 -13   5    4.24    0.66
  -3 -13   4    0.04    0.58
   3 -13  -4    0.45    0.56
   3 -13  -4    0.09    0.52
   3 -13  -3    7.22    0.62
  -3 -13   3    8.46    0.78
   3 -13  -3    8.00    0.77
   3 -13  -3    6.38    0.76
  -3 -13   2    5.83    0.72
  -3 -13   2    6.73    0.78
   3 -13  -2    5.56    0.69
   3 -13  -2    5.99    0.73
  -3 -13   1    2.11    0.60
  -3 -13   1    1.64    0.65
   3 -13  -1    1.07    0.55
  -3 -13   0    4.69    0.67
   3 -13   0    4.87    0.64
  -3 -13  -1   27.85    1.36
   3 -13   1   31.20    1.47
   3 -13   1   30.35    1.38
   3 -13   2   18.46    1.09
   3 -13   3   29.63    1.39
  -3 -13  -3   28.04    1.44
   3 -13   4    1.44    0.49
  -3 -13  -4    1.48    0.63
   3 -13   5    5.63    0.61
  -3 -13  -5    4.75    0.72
   3 -13   6   16.19    0.91
  -3 -13  -6   18.07    1.04
  -3 -13  -7    1.45    0.55
  -3 -13  -8   38.51    1.57
  -3 -13  -9    2.23    0.47
  -3 -13  -9    2.39    0.45
  -3 -13 -10    9.24    0.60
   3 -13  10    8.04    0.57
  -3 -13 -10    8.94    0.60
  -3 -13 -11    0.76    0.30
  -3 -13 -11    0.84    0.33
   3 -14 -11    0.95    0.30
   3 -14 -10   35.82    1.36
   3 -14  -9   17.70    0.88
   3 -14  -9   17.14    0.85
  -3 -14   9   17.78    0.86
   3 -14  -8    2.26    0.48
   3 -14  -8    1.84    0.44
   3 -14  -7    0.38    0.45
  -3 -14   6   27.08    1.23
  -3 -14   5    2.63    0.55
   3 -14  -4    0.46    0.45
  -3 -14   4    0.37    0.50
   3 -14  -3    1.16    0.50
  -3 -14   3    1.45    0.54
   3 -14  -2   19.86    1.03
   3 -14  -2   18.51    0.90
  -3 -14   2   21.42    1.07
   3 -14  -1    1.85    0.48
  -3 -14   1    0.96    0.48
   3 -14  -1    1.97    0.43
   3 -14   0    1.00    0.49
   3 -14   0   -0.17    0.41
   3 -14   1    8.10    0.70
   3 -14   1    9.28    0.69
   3 -14   2    1.88    0.48
  -3 -14  -3    1.59    0.53
   3 -14   3    1.09    0.41
  -3 -14  -4    0.42    0.50
   3 -14   4    0.18    0.36
  -3 -14  -5    4.84    0.59
   3 -14   5    5.13    0.56
  -3 -14  -6   39.65    1.52
   3 -14   6   37.59    1.49
  -3 -14  -7    3.59    0.46
   3 -14   7    3.81    0.47
  -3 -14  -8   21.52    0.92
   3 -15  -5    1.18    0.35
   3 -15  -4    1.25    0.35
   3 -15  -3   13.36    0.71
   3 -15   1   26.20    1.02
   3 -15   2    0.34    0.31
   3 -15   3    7.16    0.49
   3 -15   4    3.87    0.39
   3 -15   5   10.36    0.54
   4   0 -24    8.48    0.52
   4   0 -24    7.17    0.51
  -4   0  23    0.50    0.30
   4   0 -23    0.06    0.41
  -4   0  22   37.24    1.44
  -4   0  21    0.38    0.50
  -4   0  20   48.41    1.93
  -4   0  19    0.70    0.64
  -4   0  18    5.50    0.76
   4   0 -18    4.88    0.62
  -4   0  18    3.61    0.52
   4   0 -17   -1.42    1.27
  -4   0  17    0.19    0.41
   4   0 -17   -0.52    0.51
   4   0 -16  189.63    5.97
  -4   0  16  178.57    5.88
  -4   0  16  180.77    5.87
  -4   0  15   -0.26    0.46
   4   0 -15   -0.26    0.48
  -4   0  14  277.25    8.68
   4   0 -14  281.56    8.77
  -4   0  13    0.33    0.41
   4   0 -13    0.59    0.46
   4   0 -13    0.14    0.66
  -4   0  12   69.49    2.46
   4   0 -12   70.37    2.56
   4   0 -12   72.51    3.45
   4   0 -11   -0.14    0.39
   4   0 -11    0.24    0.67
   4   0 -10   47.81    2.57
   4   0  -9    1.02    0.67
   4   0  -8  105.03    4.23
   4   0  -7   -0.09    0.57
   4   0  -7    0.08    0.53
  -4   0   6   29.48    1.98
   4   0  -6   36.71    1.87
  -4   0   5    0.27    0.69
   4   0  -5    0.95    0.56
  -4   0   4   84.41    3.56
  -4   0   3    0.17    0.69
  -4   0   2  907.59   27.83
  -4   0   1   -0.34    0.76
  -4   0   0  196.43    6.89
   4   0   1   -0.08    0.50
  -4   0  -1   -0.09    0.71
  -4   0  -2 1160.46   34.73
   4   0   2 1118.04   34.58
   4   0   3    0.09    0.57
   4   0   4   12.95    1.22
   4   0   5   -0.32    0.58
   4   0   6  185.03    6.97
  -4   0  -6  194.64    7.23
   4   0   7    0.51    0.72
  -4   0  -7    0.31    0.41
  -4   0  -7    0.44    0.78
   4   0   8  131.84    5.44
  -4   0  -8  124.67    4.26
  -4   0  -8  135.83    5.65
   4   0   9   -0.04    0.46
   4   0   9   -0.46    0.81
  -4   0  -9    0.88    1.00
  -4   0  -9   -0.37    0.49
   4   0  10   57.90    2.19
  -4   0 -10   56.02    2.26
  -4   0 -10   57.05    3.48
   4   0  11   -0.24    0.54
  -4   0 -11   -0.21    0.97
  -4   0 -11    0.39    0.57
   4   0  12    3.38    0.64
  -4   0 -12    4.18    1.26
  -4   0 -12    4.18    0.72
   4   0  13    0.23    0.54
  -4   0 -13   -0.46    1.05
  -4   0 -13    0.22    0.62
   4   0  14   67.21    2.60
  -4   0 -14   68.36    2.71
  -4   0 -14   64.54    4.13
   4   0  15    0.19    0.57
  -4   0 -15   -0.49    0.65
   4   0  16  104.79    3.67
  -4   0 -16  103.01    3.76
   4   0  17   -0.25    0.56
  -4   0 -17    0.25    0.57
   4   0  18    0.41    0.52
  -4   0 -18    0.52    0.58
   4   0  19   -0.22    0.50
  -4   0 -19    0.48    0.50
   4   0  20    1.05    0.41
   4  -1 -24    1.68    0.33
   4   1 -24    1.89    0.31
   4   1 -24    1.56    0.32
   4   1 -23    0.17    0.41
  -4  -1  23    0.27    0.34
  -4   1  22    9.25    0.63
  -4  -1  22   11.58    0.72
  -4   1  21   -0.23    0.45
  -4  -1  21    0.60    0.55
  -4   1  20  120.77    4.04
   4  -1 -20  113.69    4.01
  -4  -1  19    1.49    0.63
  -4   1  19    2.25    0.59
   4  -1 -19    1.63    0.52
  -4   1  19    2.44    0.49
  -4   1  18   24.46    1.32
  -4  -1  18   26.38    1.39
   4  -1 -18   25.75    1.32
  -4   1  18   25.27    1.25
   4   1 -17   10.58    1.87
  -4  -1  17   12.32    0.97
   4  -1 -17   11.70    0.92
  -4  -1  16  103.05    3.56
   4  -1 -16  101.26    3.62
  -4  -1  15    6.89    0.72
   4   1 -15    6.54    0.64
   4  -1 -15    7.17    0.76
  -4  -1  14  158.85    5.16
   4   1 -14  156.17    5.15
   4  -1 -14  161.41    5.25
   4  -1 -14  154.01    6.50
  -4  -1  13   18.20    0.99
   4   1 -13   17.24    0.96
   4  -1 -13   16.55    1.01
   4  -1 -13   15.91    1.69
  -4  -1  12   45.94    1.77
   4  -1 -12   48.41    2.80
   4   1 -12   43.44    1.77
   4  -1 -12   46.49    1.86
   4  -1 -11    5.44    1.15
   4   1 -11    5.31    0.90
   4   1 -11    6.68    0.57
   4  -1 -11    6.10    0.65
   4  -1 -10   -0.50    0.70
   4   1 -10   -0.57    0.55
   4  -1 -10    0.03    0.42
   4  -1  -9  103.55    4.38
   4   1  -9  104.44    4.09
   4  -1  -8   25.37    1.80
   4   1  -8   24.08    1.54
   4   1  -7   11.19    0.94
   4  -1  -7   14.31    1.19
   4  -1  -7   12.66    1.28
   4   1  -7   10.85    1.04
  -4   1   6   34.06    2.06
   4  -1  -6   35.91    2.00
   4   1  -6   33.27    1.70
  -4   1   5   64.23    2.94
   4   1  -5   61.26    2.56
   4  -1  -5   63.41    2.85
  -4   1   4   77.74    3.33
  -4   1   3    8.92    1.05
  -4   1   2    3.62    0.87
  -4   1   1   16.08    1.35
  -4   1   0   86.14    3.60
   4   1   1    6.04    0.86
  -4   1  -1    8.55    1.08
  -4   1  -2  313.53   10.42
   4   1   2  312.41   10.30
   4   1   3  130.34    4.97
   4   1   4  115.73    4.58
   4   1   5   97.00    4.08
   4   1   6   -0.46    0.74
  -4   1  -6    0.13    0.87
   4   1   7   95.28    4.24
  -4   1  -7   95.56    3.26
  -4   1  -7   93.15    4.38
   4   1   8   22.41    1.89
   4  -1   8   23.93    1.11
   4   1   8   22.25    1.09
  -4   1  -8   22.79    1.17
  -4   1  -8   21.60    2.01
   4   1   9    0.18    0.45
   4   1   9    0.15    0.80
   4  -1   9    0.10    0.48
  -4   1  -9    0.88    0.89
  -4   1  -9   -0.04    0.46
   4   1  10   11.25    0.80
  -4   1 -10    9.11    0.83
  -4   1 -10    7.63    1.50
   4   1  11   10.28    0.86
  -4   1 -11   11.45    0.93
  -4   1 -11   12.98    1.76
   4   1  12   19.06    1.13
  -4   1 -12   20.76    1.25
  -4   1 -12   23.28    2.35
   4   1  13   23.05    1.28
  -4   1 -13   26.13    1.39
  -4   1 -13   22.10    2.36
   4   1  14   15.45    1.06
  -4   1 -14   14.76    1.08
  -4   1 -14   13.93    2.00
   4   1  15   55.58    2.27
  -4   1 -15   56.84    2.36
   4   1  16   13.72    0.98
  -4   1 -16   13.12    1.05
   4   1  17    0.70    0.58
  -4   1 -17    0.39    0.58
   4   1  18    1.74    0.55
  -4   1 -18    2.53    0.61
   4   1  19    2.68    0.53
  -4   1 -19    3.50    0.56
   4   1  20   13.51    0.75
   4   2 -24    0.67    0.26
   4  -2 -23    3.47    0.47
   4   2 -23    2.94    0.46
  -4  -2  23    3.26    0.43
  -4  -2  22    0.27    0.47
  -4   2  21    2.86    0.47
  -4  -2  21    3.73    0.61
   4  -2 -21    3.95    0.51
  -4  -2  20    6.76    0.78
  -4   2  20    5.54    0.62
   4  -2 -20    5.40    0.64
  -4   2  20    5.49    0.60
  -4  -2  19    9.15    0.87
  -4   2  19    9.81    0.80
   4  -2 -19   10.11    0.83
  -4   2  19    9.86    0.80
  -4  -2  18    1.05    0.68
  -4   2  18    1.21    0.59
   4  -2 -18    1.51    0.59
  -4   2  18    1.76    0.56
   4  -2 -17    3.00    1.26
   4   2 -17    1.16    1.13
  -4  -2  17    3.11    0.63
  -4  -2  17    3.75    0.72
   4  -2 -17    2.17    0.62
   4  -2 -16    1.38    0.96
   4  -2 -16    0.68    1.04
   4   2 -16    2.03    1.15
  -4  -2  16    2.47    0.72
  -4  -2  16    1.46    0.59
   4  -2 -16    2.52    0.65
  -4  -2  15   29.90    1.41
   4  -2 -15   30.01    1.48
  -4  -2  14    0.74    0.53
   4  -2 -14    0.24    0.53
   4  -2 -14    0.37    0.90
  -4  -2  13    1.04    0.51
   4  -2 -13    0.89    0.54
   4  -2 -13    1.75    0.97
  -4  -2  12   81.52    2.82
   4  -2 -12   72.25    3.90
   4  -2 -12   78.61    2.88
   4  -2 -11   91.94    4.39
   4  -2 -11   95.79    3.31
   4  -2 -10   27.48    2.10
   4  -2 -10   30.32    1.35
   4  -2  -9    7.57    1.20
   4  -2  -9    6.26    0.58
   4  -2  -8  134.39    5.37
   4   2  -8  134.98    4.74
   4  -2  -8  128.30    5.26
   4   2  -7  266.44    8.62
   4  -2  -7  253.00    9.12
   4  -2  -7  273.56    9.25
   4   2  -6  114.63    4.09
   4  -2  -6  126.56    4.76
  -4  -2   6  119.33    4.71
  -4   2   6  118.61    4.67
   4  -2  -5  277.56    9.56
   4   2  -5  287.28    8.99
  -4  -2   5  283.24    9.55
  -4   2   5  284.81    9.56
  -4  -2   4   87.49    3.63
  -4   2   4   87.62    3.63
  -4  -2   3  138.28    5.14
  -4   2   3  138.40    5.14
  -4  -2   2   16.31    1.32
  -4   2   2   16.17    1.34
  -4   2   1    4.66    0.93
  -4  -2   1    4.25    0.84
   4  -2   0  252.03    8.51
  -4   2   0  264.22    8.67
  -4  -2   0  251.56    8.64
   4  -2   1   76.52    3.18
   4   2   1   75.28    3.16
  -4   2  -1   75.62    3.26
  -4  -2  -1   70.76    3.22
   4  -2   2  376.99   12.36
   4   2   2  377.62   12.38
  -4   2  -2  390.32   12.49
  -4  -2  -2  386.28   12.50
   4   2   3    8.33    1.01
   4  -2   3    6.40    0.94
  -4  -2  -3    7.71    1.10
  -4   2  -3    7.45    1.05
   4  -2   4   34.92    1.60
   4  -2   5  105.90    4.44
   4   2   5  114.87    4.55
   4   2   6   29.98    2.00
   4  -2   6   28.24    1.96
  -4  -2  -7   25.54    2.02
  -4   2  -7   21.66    1.89
  -4  -2  -7   24.68    1.16
  -4   2  -7   21.75    1.13
   4   2   7   22.97    1.82
   4  -2   7   25.40    1.87
   4  -2   8    0.84    0.83
   4   2   8    0.84    0.78
   4   2   8    0.65    0.44
   4  -2   8    0.80    0.44
  -4  -2  -8    0.31    0.42
  -4  -2  -8    0.92    0.47
  -4   2  -8    0.65    0.47
  -4  -2  -8    0.48    0.91
  -4   2  -8    0.32    1.05
   4  -2   9    1.26    0.51
   4   2   9    1.33    0.50
   4  -2   9    1.83    0.90
   4   2   9    1.23    0.82
  -4  -2  -9    0.91    0.44
  -4  -2  -9    2.66    0.58
  -4   2  -9    1.29    0.48
  -4  -2  -9    1.93    1.08
  -4   2  -9    0.35    0.90
  -4   2 -10  187.55    6.22
  -4  -2 -10  192.25    6.24
  -4  -2 -10  183.66    6.07
   4   2  10  195.58    6.14
   4  -2  10  195.19    6.15
  -4  -2 -10  209.98    7.97
  -4   2 -10  194.23    7.81
   4  -2  11    6.26    0.72
   4   2  11    6.66    0.73
  -4  -2 -11    6.95    1.45
  -4   2 -11    8.80    1.54
  -4  -2 -11    5.72    0.75
  -4   2 -11    5.93    0.73
   4  -2  12  136.31    4.58
   4   2  12  134.27    4.58
  -4  -2 -12  138.93    4.69
  -4   2 -12  134.52    4.67
  -4  -2 -12  145.02    6.42
  -4   2 -12  133.23    6.26
   4   2  13    2.82    0.63
   4  -2  13    2.09    0.63
  -4  -2 -13    3.01    0.70
  -4   2 -13    2.17    0.66
  -4  -2 -13    1.81    1.17
  -4   2 -13    2.04    1.24
   4  -2  14    0.41    0.59
   4   2  14    0.91    0.59
  -4  -2 -14    1.60    0.65
  -4   2 -14    0.38    0.60
  -4  -2 -14   -0.69    1.01
  -4   2 -14   -1.39    1.09
   4   2  15   43.74    1.87
   4  -2  15   42.39    1.85
  -4  -2 -15   41.06    1.91
  -4   2 -15   43.05    1.93
   4  -2  16    2.10    0.62
   4   2  16    0.99    0.56
   4  -2  16    0.82    0.49
  -4   2 -16    1.01    0.63
  -4  -2 -16    0.40    0.60
   4   2  17    8.04    0.77
   4  -2  17    7.56    0.76
  -4  -2 -17    7.63    0.82
  -4   2 -17    8.01    0.80
   4   2  18   -0.34    0.50
   4  -2  18    0.99    0.52
  -4   2 -18    0.24    0.52
  -4  -2 -18    0.53    0.52
   4   2  19   14.76    0.84
   4  -2  19   13.57    0.82
   4   2  20   -0.31    0.37
   4  -2  20    0.41    0.37
   4  -3 -24   24.38    0.91
   4   3 -23   17.09    0.81
   4  -3 -23   17.56    0.82
  -4  -3  23   15.55    0.78
  -4  -3  22    2.79    0.51
   4  -3 -22    2.70    0.43
  -4  -3  21   44.55    1.72
   4  -3 -21   40.43    1.68
  -4  -3  20    1.39    0.62
  -4   3  20    1.50    0.44
   4  -3 -20    1.89    0.53
  -4   3  20    0.73    0.47
  -4   3  19    6.19    0.66
  -4  -3  19    6.09    0.81
   4  -3 -19    8.46    0.80
  -4   3  19    6.80    0.71
   4  -3 -18    0.76    0.59
  -4   3  18    0.15    0.51
  -4  -3  18    0.50    0.62
   4  -3 -17    3.80    1.28
   4   3 -17    1.35    1.13
  -4  -3  17    2.46    0.74
  -4  -3  17    2.04    0.66
   4  -3 -17    2.06    0.66
   4  -3 -16    5.77    1.37
   4  -3 -16    5.94    1.47
   4   3 -16    8.64    1.56
  -4  -3  16    8.15    0.81
  -4  -3  16    8.64    0.88
   4  -3 -16    8.16    0.83
  -4  -3  15   17.74    1.18
  -4  -3  15   18.39    1.11
   4  -3 -15   19.67    1.20
   4  -3 -15   15.37    1.97
  -4  -3  14    1.49    0.61
   4  -3 -14    1.74    0.58
   4  -3 -14    1.02    0.96
  -4  -3  13    6.10    0.69
   4  -3 -13    6.36    0.75
   4  -3 -13    5.79    1.38
  -4  -3  12  193.39    6.12
   4  -3 -12  196.35    7.74
   4  -3 -12  185.22    6.17
   4  -3 -11   78.13    4.07
   4  -3 -11   81.03    2.91
   4  -3 -10   22.63    1.95
   4  -3 -10   19.61    1.07
   4  -3  -9    4.68    1.12
   4  -3  -9    4.83    0.57
   4  -3  -8   65.51    3.35
   4  -3  -8   60.93    3.25
   4  -3  -7  170.04    6.52
   4  -3  -7  166.23    6.46
   4  -3  -6  421.63   13.57
  -4  -3   6  392.49   13.24
  -4   3   6  407.57   13.24
   4  -3  -5  108.63    4.45
  -4  -3   5  104.15    4.21
  -4   3   5  103.55    4.19
   4  -3  -4  375.79   12.22
  -4  -3   4  373.04   12.01
  -4   3   4  357.97   11.96
  -4   3   3    3.43    0.80
  -4  -3   3    4.67    0.88
  -4   3   2   75.52    3.19
  -4  -3   2   70.60    3.14
  -4  -3   1   15.95    1.33
  -4   3   1   17.43    1.35
  -4  -3   0   71.96    3.10
  -4   3   0   71.04    3.09
   4  -3   0   65.41    2.91
   4   3   0   69.35    2.97
  -4   3  -1  586.20   17.77
  -4  -3  -1  555.29   17.73
   4  -3   1  561.73   17.62
   4   3   1  547.49   17.60
   4  -3   2   92.53    3.76
  -4   3  -2  100.69    4.03
  -4  -3  -2   99.16    4.02
   4   3   2   97.16    3.91
   4  -3   2   98.57    3.91
   4  -3   3   52.79    2.33
  -4   3  -3   52.42    2.61
  -4  -3  -3   48.58    2.61
   4  -3   3   52.23    2.53
   4   3   3   45.31    2.44
   4  -3   4  147.42    5.08
  -4   3  -4  149.66    5.64
  -4  -3  -4  149.20    5.67
   4  -3   4  142.49    5.48
   4   3   4  141.01    5.49
   4  -3   5    4.17    0.91
   4   3   5    2.92    0.89
  -4  -3  -6   93.09    3.17
  -4  -3  -6   91.83    3.17
  -4   3  -6   94.17    3.19
   4   3   6   90.89    4.10
   4  -3   6  100.08    4.16
  -4  -3  -7   47.78    1.84
   4  -3   7   46.94    2.68
   4   3   7   48.70    2.75
  -4  -3  -7   49.53    1.88
  -4   3  -7   45.98    1.86
   4  -3   8    8.41    0.66
   4   3   8    8.04    0.67
   4  -3   8    7.44    1.21
   4   3   8    7.62    1.23
  -4  -3  -8    7.14    0.68
  -4   3  -8    7.57    0.71
  -4  -3  -8    6.45    0.64
   4  -3   9    7.22    0.67
   4   3   9    7.05    0.68
  -4  -3  -9    8.38    0.73
  -4   3  -9    8.82    0.74
  -4  -3  -9    7.56    0.69
  -4  -3  -9    8.23    1.36
  -4   3  -9    8.20    1.37
   4   3  10  119.44    3.99
   4  -3  10  116.55    3.97
  -4  -3 -10  114.60    4.05
  -4   3 -10  121.21    4.08
  -4  -3 -10  118.59    3.99
  -4  -3 -10  120.93    5.48
  -4   3 -10  120.85    5.51
   4  -3  11    5.55    0.67
   4   3  11    5.57    0.66
  -4  -3 -11    5.24    0.65
  -4  -3 -11    4.75    0.69
  -4   3 -11    5.36    0.70
  -4  -3 -11    2.83    1.11
  -4   3 -11    4.64    1.24
  -4  -3 -12  101.93    3.64
  -4   3 -12  102.86    3.65
  -4  -3 -12  101.60    3.51
   4  -3  12   98.74    3.54
   4   3  12  102.97    3.56
  -4  -3 -12  104.88    5.21
  -4   3 -12   99.92    5.15
   4   3  13    0.22    0.54
   4  -3  13    0.48    0.54
  -4  -3 -13    0.15    0.59
  -4   3 -13    0.67    0.57
   4  -3  14   35.38    1.66
   4   3  14   37.07    1.67
  -4  -3 -14   37.22    1.74
  -4   3 -14   38.27    1.75
   4  -3  15    7.95    0.80
   4   3  15    8.37    0.81
  -4   3 -15    9.24    0.86
  -4  -3 -15    8.59    0.86
  -4  -3 -16   11.27    0.90
  -4   3 -16    9.22    0.85
   4  -3  16   10.21    0.83
   4   3  16    9.28    0.81
  -4   3 -17    8.67    0.79
  -4  -3 -17    9.60    0.80
   4  -3  17    8.99    0.68
   4  -3  17    7.86    0.72
   4   3  17    8.20    0.75
   4  -3  18   -0.22    0.39
   4  -3  18    0.87    0.46
   4   3  18    0.56    0.47
  -4  -3 -18    0.41    0.49
   4  -3  19    0.15    0.38
   4   3  19    0.35    0.40
   4  -4 -23    0.39    0.29
   4  -4 -22   39.26    1.53
   4   4 -22   39.81    1.53
  -4  -4  22   44.07    1.58
   4  -4 -22   41.55    1.57
   4  -4 -21    1.15    0.47
  -4  -4  21    1.11    0.54
   4  -4 -21    1.02    0.50
  -4   4  21    0.92    0.43
  -4   4  20   11.01    0.82
   4  -4 -20   11.17    0.86
  -4  -4  20   13.43    0.92
  -4   4  19    5.08    0.70
   4  -4 -19    7.31    0.77
  -4  -4  19    6.64    0.81
  -4   4  18   83.00    3.13
  -4  -4  18   92.31    3.17
  -4   4  18   79.63    2.92
   4  -4 -18   90.26    3.22
  -4  -4  17   12.72    1.05
  -4  -4  17   13.70    1.02
   4  -4 -17   12.27    1.01
   4  -4 -16   20.47    2.28
   4  -4 -16   23.48    1.35
  -4  -4  16   23.58    1.30
   4   4 -16   22.40    2.27
   4  -4 -15    6.33    1.42
   4  -4 -15    9.29    0.90
  -4  -4  15   10.96    0.90
   4  -4 -15   10.84    1.59
   4   4 -15    5.60    1.36
  -4  -4  14    0.28    0.59
   4  -4 -14    0.66    1.00
   4  -4 -14   -0.18    0.75
   4  -4 -14    0.26    0.61
  -4  -4  13   35.21    1.57
  -4  -4  13   32.96    1.56
   4  -4 -13   33.24    2.71
   4  -4 -13   34.05    1.62
  -4  -4  12   89.66    3.12
  -4  -4  12   86.89    3.11
   4  -4 -12   85.57    4.54
   4  -4 -12   85.20    3.18
   4  -4 -11   13.07    1.68
   4  -4 -11   13.46    0.93
  -4  -4  11   12.02    0.88
   4  -4 -10   23.06    2.06
  -4  -4  10   20.47    1.07
   4  -4  -9    8.79    1.40
   4  -4  -8   10.43    0.76
   4  -4  -8   10.98    1.45
   4  -4  -7    7.18    1.20
   4  -4  -7    5.70    1.13
   4  -4  -6    9.88    1.29
   4  -4  -6    9.95    1.31
   4  -4  -5   30.67    2.18
  -4  -4   5   35.12    2.01
  -4   4   5   35.45    1.98
   4  -4  -4   26.36    1.98
  -4  -4   4   25.88    1.68
  -4   4   4   26.60    1.66
  -4   4   3    7.65    0.99
  -4  -4   3    8.64    0.99
  -4  -4   2  135.29    5.06
  -4   4   2  136.25    5.05
  -4   4   1    4.70    0.86
  -4  -4   1    3.12    0.77
   4  -4  -1    4.06    0.71
   4   4  -1    5.60    0.81
   4  -4   0  474.04   14.77
   4   4   0  462.37   14.76
   4  -4   0  457.92   15.02
  -4   4   0  489.18   14.90
  -4  -4   0  448.00   14.84
  -4  -4  -1    6.09    0.91
  -4   4  -1    6.37    0.92
   4  -4   1    7.80    0.91
   4   4   1    5.12    0.81
   4  -4   1    5.87    0.93
  -4   4  -2    3.08    0.83
  -4  -4  -2    1.85    0.72
   4  -4   2    1.56    0.64
   4   4   2    2.21    0.68
   4  -4   2    1.67    0.63
  -4  -4  -3    3.21    0.89
  -4   4  -3    4.61    0.92
   4  -4   3    3.87    0.71
   4  -4   4  195.54    6.54
  -4  -4  -4  180.78    5.95
  -4  -4  -4  189.90    6.96
  -4   4  -4  202.48    6.99
   4   4   4  190.80    6.80
   4  -4   4  188.50    6.77
  -4  -4  -5    0.53    0.49
  -4  -4  -5    0.84    0.83
  -4   4  -5    0.48    0.71
   4   4   5    0.33    0.68
   4  -4   5   -0.54    0.67
   4  -4   6   10.67    0.72
   4  -4   6   10.95    1.23
   4   4   6   12.71    1.33
  -4  -4  -6   10.61    0.78
  -4  -4  -6    9.66    0.70
  -4   4  -6   11.75    0.75
   4  -4   7    0.11    0.42
   4   4   7    0.13    0.74
   4  -4   7   -0.51    0.77
  -4  -4  -7    0.45    0.50
  -4  -4  -7    0.18    0.44
  -4   4  -7    0.18    0.42
   4  -4   8   37.29    1.49
   4   4   8   37.88    2.42
   4   4   8   35.53    1.49
  -4  -4  -8   38.13    1.61
  -4  -4  -8   33.55    1.53
  -4   4  -8   36.47    1.55
   4  -4   9    1.10    0.49
   4   4   9    1.63    0.49
  -4  -4  -9    1.02    0.54
  -4  -4  -9    0.90    0.51
  -4   4  -9    1.72    0.53
   4   4  10   21.23    1.11
   4  -4  10   21.61    1.11
  -4  -4 -10   21.90    1.19
  -4   4 -10   20.98    1.16
  -4  -4 -10   21.56    1.18
   4  -4  11   14.32    0.93
   4   4  11   12.13    0.89
  -4  -4 -11   12.60    0.93
  -4   4 -11   14.75    1.00
  -4  -4 -11   13.15    0.95
   4   4  12    3.83    0.63
   4  -4  12    4.82    0.65
  -4  -4 -12    3.64    0.64
   4  -4  12    2.67    0.45
  -4  -4 -12    4.28    0.65
  -4   4 -12    4.50    0.69
  -4   4 -13   20.42    1.16
  -4  -4 -13   17.54    1.14
   4   4  13   20.25    1.12
   4  -4  13   17.58    1.07
  -4  -4 -13   18.03    1.07
  -4   4 -14   53.84    2.20
  -4  -4 -14   58.51    2.24
  -4  -4 -14   49.92    2.07
   4  -4  14   54.26    2.15
   4   4  14   55.42    2.15
  -4  -4 -15    4.55    0.69
  -4   4 -15    3.23    0.65
   4   4  15    4.47    0.66
   4  -4  15    4.92    0.66
  -4  -4 -16    3.48    0.62
  -4   4 -16    3.19    0.61
   4  -4  16    3.92    0.62
   4   4  16    3.87    0.62
   4   4  17   14.42    0.87
   4  -4  17   15.43    0.89
   4  -4  17   14.77    0.88
   4  -4  18   25.45    1.14
   4   4  18   26.87    1.16
   4  -4  18   27.01    1.13
   4  -4  19   12.55    0.62
  -4   5  22   11.93    0.67
   4  -5 -22   12.82    0.70
   4  -5 -22   13.81    0.69
   4  -5 -21    4.34    0.56
  -4   5  21    4.46    0.54
   4   5 -21    4.03    0.46
  -4  -5  21    5.05    0.59
   4  -5 -21    4.19    0.52
   4  -5 -20    2.18    0.58
  -4  -5  20    3.20    0.62
   4  -5 -20    3.53    0.57
  -4   5  20    3.31    0.57
   4  -5 -19   32.88    1.54
  -4  -5  19   33.01    1.52
   4  -5 -19   31.87    1.46
  -4   5  19   29.55    1.47
   4  -5 -18   13.30    1.00
   4  -5 -18   12.12    0.94
  -4  -5  17   33.47    1.59
   4  -5 -17   30.39    1.61
  -4  -5  16   57.54    2.37
   4  -5 -16   60.53    2.47
   4  -5 -15    7.39    1.61
   4  -5 -15    6.15    1.31
  -4  -5  15   11.47    0.95
  -4  -5  15   10.47    0.94
   4  -5 -15    9.27    0.93
   4  -5 -14    5.86    1.47
   4  -5 -14    2.60    1.14
   4   5 -14    5.30    1.29
  -4  -5  14    6.46    0.78
  -4  -5  14    7.24    0.80
   4  -5 -14    5.10    1.20
   4  -5 -14    7.11    0.84
  -4  -5  13   12.79    0.98
  -4  -5  13   13.22    0.94
   4  -5 -13   10.35    1.54
   4  -5 -13   10.85    0.96
   4  -5 -13    9.52    1.66
   4  -5 -12   74.40    4.11
   4  -5 -12   79.96    4.40
  -4  -5  12   79.99    2.88
  -4  -5  12   76.92    2.83
  -4  -5  12   77.08    2.83
   4  -5 -11    7.84    1.43
   4  -5 -11    7.77    1.50
  -4  -5  11    6.00    0.58
  -4  -5  11    7.69    0.76
  -4  -5  11    8.01    0.76
   4  -5 -10   -0.36    0.92
   4  -5 -10    0.96    0.53
   4  -5 -10   -0.39    0.99
  -4  -5  10    1.23    0.45
  -4  -5  10    0.89    0.53
  -4  -5  10    0.91    0.55
   4  -5 -10    0.85    0.50
   4  -5  -9    3.12    1.03
   4  -5  -9    3.57    0.59
  -4  -5   9    3.22    0.49
   4  -5  -9    4.70    1.23
  -4  -5   9    3.91    0.59
   4  -5  -9    3.04    0.52
   4  -5  -8   20.91    1.97
   4  -5  -8   19.63    1.06
  -4  -5   8   20.39    1.01
  -4   5   8   19.70    1.08
   4  -5  -8   20.35    1.95
  -4  -5   8   20.16    1.00
   4  -5  -8   22.58    1.08
   4  -5  -7   86.83    4.11
   4  -5  -7   78.69    2.78
   4  -5  -7   81.58    4.04
   4  -5  -7   75.52    4.01
  -4  -5   7   77.70    2.73
   4  -5  -6   67.17    3.54
  -4  -5   6   65.34    2.33
   4  -5  -6   71.27    3.56
   4  -5  -6   66.38    2.36
  -4  -5   6   63.72    2.34
   4  -5  -5    1.02    0.90
  -4  -5   5    0.36    0.43
   4  -5  -5    0.58    0.82
  -4  -5   5    0.60    0.42
  -4  -5   4   12.22    1.13
  -4   5   4   11.23    1.09
   4  -5  -4   13.79    1.46
  -4  -5   3   15.12    1.25
  -4   5   3   16.96    1.27
   4  -5  -3   14.14    1.50
   4  -5  -2   15.39    1.16
  -4  -5   2   16.26    1.24
  -4   5   2   15.22    1.20
   4  -5  -2   16.73    1.56
   4  -5  -1  114.42    4.42
   4   5  -1  120.16    4.47
  -4  -5   1  117.82    4.53
  -4   5   1  118.36    4.51
   4  -5  -1  128.92    5.05
   4  -5   0  134.42    4.92
   4   5   0  132.84    4.93
  -4  -5   0  132.38    4.99
  -4   5   0  130.88    4.97
   4  -5   0  142.81    5.43
   4  -5   1   16.87    1.26
   4   5   1   18.48    1.31
  -4   5  -1   16.35    1.30
  -4  -5  -1   14.53    1.29
   4  -5   1   16.63    1.49
  -4   5  -2    2.76    0.78
  -4  -5  -2    2.50    0.73
   4  -5   2    2.61    0.78
   4  -5   3   17.51    1.41
  -4  -5  -3   20.07    1.01
  -4   5  -3   16.70    1.41
  -4  -5  -3   18.22    1.47
   4   5   3   17.33    1.40
   4  -5   3   19.07    1.42
  -4  -5  -4  106.19    3.60
  -4  -5  -4  101.68    3.58
  -4  -5  -4  108.62    4.41
  -4   5  -4  108.90    4.44
   4   5   4  106.66    4.29
   4  -5   4  110.95    4.31
  -4  -5  -5  187.95    6.26
  -4  -5  -5  192.69    7.20
  -4  -5  -5  193.68    6.29
  -4   5  -5  214.73    7.33
   4  -5   5  208.50    7.16
   4   5   5  203.65    7.16
  -4  -5  -6  251.62    7.94
  -4  -5  -6  246.07    8.98
  -4   5  -6  252.60    9.02
   4  -5   6  252.56    8.86
   4   5   6  256.75    8.91
  -4  -5  -7   85.37    3.03
  -4   5  -7   79.38    3.96
  -4  -5  -7   85.34    4.00
   4  -5   7   83.33    2.85
   4   5   7   86.34    3.91
   4  -5   8  104.95    3.50
   4   5   8  104.19    3.51
  -4   5  -8  105.80    3.58
  -4  -5  -8  103.81    3.58
  -4  -5  -8  107.36    3.69
   4  -5   9   19.25    0.99
   4   5   9   18.15    0.98
  -4   5  -9   17.70    1.03
  -4  -5  -9   17.72    1.02
  -4  -5  -9   18.65    1.12
   4  -5  10  150.21    4.81
   4   5  10  146.57    4.80
  -4  -5 -10  148.00    4.94
  -4   5 -10  145.93    4.88
  -4  -5 -10  143.68    4.87
   4   5  11    2.10    0.55
   4  -5  11    1.41    0.51
  -4  -5 -11    2.97    0.69
   4  -5  11    1.30    0.47
  -4  -5 -11    1.54    0.54
  -4   5 -11    0.75    0.51
   4  -5  12   35.59    1.54
   4   5  12   37.29    1.58
   4  -5  12   34.72    1.50
  -4  -5 -12   36.43    1.65
  -4   5 -12   35.83    1.61
  -4  -5 -12   33.07    1.58
  -4   5 -13    4.16    0.63
  -4  -5 -13    2.29    0.59
  -4  -5 -13    3.67    0.66
   4  -5  13    2.89    0.58
   4   5  13    2.39    0.56
  -4  -5 -14    4.58    0.65
  -4   5 -14    4.58    0.65
  -4  -5 -14    4.59    0.66
   4  -5  14    4.53    0.61
   4   5  14    5.48    0.65
  -4  -5 -15    2.31    0.54
   4  -5  15    3.06    0.56
   4   5  15    1.95    0.54
   4   5  16    2.14    0.50
   4   5  17   15.23    0.83
   4  -5  17   17.05    0.93
   4   5  18    0.72    0.34
   4  -5  18    0.98    0.44
   4  -5  19    3.65    0.39
   4  -6 -22    1.23    0.31
  -4   6  22    1.69    0.32
   4  -6 -21    1.59    0.45
  -4   6  21    1.71    0.41
   4  -6 -20    2.45    0.53
   4  -6 -20    2.37    0.49
  -4   6  20    2.19    0.54
   4  -6 -19    4.83    0.71
   4  -6 -19    5.89    0.65
  -4   6  19    5.20    0.67
   4  -6 -18    1.07    0.54
   4  -6 -18    0.92    0.62
   4  -6 -17    0.58    0.64
   4  -6 -17    1.91    0.60
  -4  -6  17    0.61    0.64
  -4  -6  17    1.65    0.69
   4  -6 -16    4.28    0.76
  -4  -6  16    5.33    0.79
  -4  -6  16    5.56    0.80
   4  -6 -16    4.21    0.69
   4  -6 -15   -0.78    0.68
   4  -6 -15   -1.47    1.28
   4  -6 -15    0.37    0.57
  -4  -6  15    0.59    0.63
  -4  -6  15    0.93    0.67
   4  -6 -14    1.72    1.16
  -4  -6  14    3.39    0.74
   4  -6 -14    2.53    0.64
   4  -6 -13   10.45    1.61
   4  -6 -13   12.26    1.89
   4  -6 -13   10.81    1.43
  -4  -6  13   13.79    1.01
   4  -6 -13   15.66    1.00
   4  -6 -12    1.22    0.94
   4  -6 -12    0.83    0.59
   4  -6 -12    0.70    1.01
  -4  -6  12    1.41    0.45
  -4  -6  12    0.50    0.57
   4  -6 -12    0.93    0.55
   4  -6 -11    1.82    1.00
   4  -6 -11    3.34    0.66
   4  -6 -11    2.47    0.50
   4  -6 -11    2.66    1.18
  -4  -6  11    2.34    0.50
  -4  -6  11    4.21    0.65
   4  -6 -11    2.05    0.56
   4  -6 -10  104.10    3.68
   4  -6 -10  105.64    5.13
  -4  -6  10  104.09    3.54
   4  -6 -10  106.32    5.24
  -4  -6  10  104.95    3.57
   4  -6 -10  103.75    3.61
   4  -6  -9    3.47    1.15
   4  -6  -9    3.21    0.58
  -4  -6   9    2.51    0.56
  -4   6   9    3.41    0.57
   4  -6  -9    3.78    1.17
  -4  -6   9    4.33    0.61
   4  -6  -9    4.12    0.61
   4  -6  -8    0.19    0.88
   4  -6  -8    0.20    0.47
  -4  -6   8    0.39    0.45
  -4   6   8    0.71    0.47
   4  -6  -8    0.13    0.35
  -4  -6   8    0.40    0.47
   4  -6  -8    0.67    0.44
   4  -6  -7   12.40    1.60
   4  -6  -7    8.51    0.73
  -4  -6   7    8.57    0.73
  -4   6   7   11.16    0.78
   4  -6  -7   10.74    0.68
  -4  -6   7    8.65    0.64
   4  -6  -7   10.63    0.76
  -4  -6   6    4.13    0.57
  -4   6   6    3.58    0.54
   4  -6  -6    4.03    0.48
   4  -6  -6    4.24    0.56
   4  -6  -6    3.46    1.08
   4  -6  -6    4.69    0.56
   4  -6  -5    0.32    0.37
   4  -6  -5    1.29    0.93
   4  -6  -5    0.33    0.91
   4  -6  -5    0.75    0.40
  -4  -6   5    0.22    0.38
  -4  -6   5    0.92    0.46
  -4  -6   5    1.11    0.48
  -4  -6   4  190.81    6.02
   4  -6  -4  206.94    7.53
  -4  -6   4  188.22    6.03
  -4  -6   4  190.24    6.02
   4  -6  -3   16.00    1.18
   4   6  -3   16.67    1.22
   4  -6  -3   18.79    1.81
   4  -6  -3   15.11    1.65
  -4  -6   3   15.95    0.89
  -4  -6   3   17.56    0.90
  -4  -6   3   17.58    0.91
  -4  -6   3   16.22    1.21
   4  -6  -2   13.65    1.07
   4   6  -2   14.19    1.15
   4  -6  -2   17.11    1.71
  -4  -6   2   14.43    0.88
   4  -6  -2   14.59    1.53
  -4  -6   2   14.53    0.85
  -4  -6   2   13.83    0.79
  -4  -6   2   12.38    1.10
  -4  -6   2   15.61    0.85
   4  -6  -1   -0.29    0.77
  -4  -6   1    0.57    0.49
  -4  -6   1   -0.32    0.56
   4  -6  -1    2.63    0.93
   4   6  -1    0.15    0.55
   4  -6  -1    0.43    0.47
  -4  -6   1    0.26    0.41
  -4  -6   1    3.18    0.47
  -4  -6   1    0.06    0.41
   4  -6   0   19.50    1.74
  -4  -6   0   18.32    1.00
   4   6   0   18.82    1.33
   4  -6   0   19.46    1.29
  -4  -6   0   20.07    1.02
  -4  -6   0   20.38    1.37
  -4  -6   0   19.37    0.99
  -4  -6  -1    5.37    0.61
   4  -6   1    7.05    0.83
  -4  -6  -1    4.65    0.77
   4  -6   1    6.79    1.10
  -4  -6  -1    5.08    0.62
   4  -6   2  152.83    5.92
  -4  -6  -2  148.46    4.86
  -4  -6  -2  148.31    4.91
  -4  -6  -2  151.83    5.53
  -4  -6  -2  146.02    4.89
   4  -6   2  157.81    5.45
   4   6   2  156.13    5.49
   4  -6   3   20.28    1.07
   4  -6   3   22.20    1.07
   4   6   3   23.64    1.57
   4  -6   3   22.64    1.51
  -4  -6  -3   20.64    1.10
  -4  -6  -3   19.87    1.50
   4   6   4   89.93    3.82
   4  -6   4   91.24    3.17
   4  -6   4   92.19    3.78
  -4  -6  -4   90.20    3.22
  -4  -6  -4   92.96    3.90
  -4  -6  -5   32.91    1.53
  -4  -6  -5   31.24    2.05
   4  -6   5   33.49    1.47
   4  -6   5   33.52    2.02
  -4  -6  -5   33.51    1.54
  -4  -6  -6   82.72    3.01
  -4  -6  -6   87.41    3.85
  -4  -6  -6   80.80    3.00
   4  -6   6   81.76    2.95
  -4  -6  -7    1.45    0.74
   4  -6   7    3.45    0.60
  -4  -6  -7    3.17    0.70
  -4  -6  -7    2.66    0.68
  -4  -6  -8   90.93    3.25
  -4  -6  -8   82.72    4.08
   4  -6   9   -0.04    0.43
  -4  -6  -9    0.75    0.74
  -4  -6  -9    0.10    0.59
   4  -6  10   11.13    0.84
  -4  -6 -10   10.10    0.94
   4  -6  10   11.42    0.76
   4  -6  11    6.92    0.69
   4  -6  11    5.88    0.61
  -4  -6 -11    6.17    0.81
   4  -6  12   20.86    1.07
  -4  -6 -12   21.60    1.24
   4  -6  12   17.87    1.02
  -4  -6 -13    2.14    0.65
  -4  -6 -14   12.53    0.93
  -4  -6 -15   -0.11    0.48
  -4  -6 -16   -0.35    0.43
   4  -6  17    7.23    0.64
   4  -6  18    6.61    0.56
   4  -6  19    0.80    0.29
  -4   7  22    0.38    0.20
   4  -7 -21    2.03    0.42
   4  -7 -20    4.08    0.54
  -4  -7  19    0.86    0.53
   4  -7 -19    0.43    0.50
   4  -7 -18    5.46    0.73
  -4  -7  18    4.60    0.68
   4  -7 -18    5.47    0.60
  -4   7  18    3.16    0.62
   4  -7 -17   27.04    1.46
  -4  -7  17   31.66    1.44
   4  -7 -17   28.71    1.35
  -4   7  17   28.70    1.47
  -4  -7  16   34.70    1.59
   4  -7 -16   33.86    1.55
  -4   7  16   35.87    1.68
  -4  -7  15    6.80    0.81
   4  -7 -15    6.35    0.73
  -4   7  15    8.22    0.87
   4  -7 -14    1.05    0.64
  -4   7  14    2.09    0.65
  -4  -7  14   -0.53    0.60
   4  -7 -14    0.58    0.53
   4  -7 -13    8.67    0.88
   4  -7 -13    6.39    1.35
  -4  -7  13    7.42    0.63
  -4   7  13    9.12    0.90
   4  -7 -13    8.70    1.70
  -4  -7  13    8.58    0.84
  -4  -7  13    7.74    0.86
   4  -7 -13    8.02    0.79
   4  -7 -12    4.89    1.26
   4  -7 -12    4.67    0.76
  -4  -7  12    3.91    0.57
  -4   7  12    2.58    0.67
   4  -7 -12    3.69    0.55
   4  -7 -12    5.11    1.45
  -4  -7  12    5.96    0.76
  -4  -7  12    4.50    0.71
   4  -7 -12    5.08    0.68
   4  -7 -11   93.48    3.43
   4  -7 -11   93.80    3.32
  -4  -7  11   92.50    3.28
  -4   7  11   92.91    3.45
  -4  -7  11   99.86    3.40
  -4  -7  11   96.84    3.32
   4  -7 -11   95.69    3.37
   4  -7 -10    3.00    1.14
   4  -7 -10    4.60    0.69
  -4  -7  10    3.29    0.57
  -4   7  10    4.61    0.68
   4  -7 -10    3.19    0.55
   4  -7 -10    2.73    0.50
  -4  -7  10    3.24    0.60
   4  -7 -10    2.23    0.57
   4  -7  -9   78.01    2.85
   4  -7  -9   70.20    4.24
  -4  -7   9   77.63    2.78
  -4   7   9   76.43    2.85
   4  -7  -9   76.81    2.73
  -4  -7   9   75.21    2.70
   4  -7  -9   75.52    2.77
   4  -7  -8    1.03    0.97
   4  -7  -8    2.53    0.54
  -4  -7   8    3.09    0.60
  -4   7   8    2.63    0.58
   4  -7  -8    1.44    1.00
   4  -7  -8    2.40    0.51
  -4  -7   8    1.77    0.48
   4  -7  -8    1.89    0.52
  -4  -7   7    0.44    0.50
  -4   7   7    0.43    0.46
   4  -7  -7   -0.39    0.90
   4  -7  -7    0.08    0.39
   4  -7  -7    0.20    0.87
   4  -7  -7    0.32    0.45
   4  -7  -7    0.30    0.46
  -4  -7   6   12.85    0.90
  -4   7   6   13.04    0.87
   4  -7  -6   13.20    0.83
   4  -7  -6   12.98    1.65
   4  -7  -6   15.69    1.77
   4  -7  -6   12.88    0.83
   4  -7  -6   14.47    0.88
  -4  -7   5    7.90    0.64
   4  -7  -5    8.83    0.66
   4  -7  -5    5.62    1.36
  -4  -7   5    8.52    0.74
   4  -7  -5    7.80    0.67
   4  -7  -5    7.99    1.40
  -4   7   5    8.70    0.72
   4  -7  -5    9.95    1.52
  -4  -7   5    7.56    0.64
   4  -7  -4    4.84    0.51
  -4   7   4    5.42    0.57
   4  -7  -4    5.61    0.60
   4  -7  -4    5.97    1.23
   4  -7  -4    4.08    1.14
   4  -7  -4    3.51    0.47
  -4  -7   4    5.83    0.60
  -4  -7   4    4.76    0.57
  -4  -7   4    3.55    0.51
   4  -7  -3    5.78    1.24
  -4  -7   3    4.00    0.61
  -4   7   3    4.72    0.54
   4  -7  -3    3.44    1.00
   4  -7  -3    5.59    1.20
  -4  -7   3    4.65    0.55
  -4  -7   3    3.24    0.53
  -4  -7   3    3.82    0.54
  -4  -7   3    2.98    0.51
  -4  -7   2   20.28    1.06
  -4  -7   2   22.44    1.08
   4  -7  -2   18.65    1.84
  -4  -7   2   18.93    1.09
   4  -7  -2   21.72    1.09
   4  -7  -2   25.46    2.08
   4  -7  -2   20.37    1.90
  -4  -7   2   20.76    1.08
  -4  -7   2   21.20    1.04
  -4  -7   2   20.83    1.06
  -4  -7   1   63.26    2.36
  -4  -7   1   65.59    2.40
   4  -7  -1   63.89    2.38
   4  -7  -1   71.43    3.65
  -4  -7   1   62.96    2.37
  -4  -7   1   64.91    2.32
  -4  -7   1   63.29    2.36
  -4  -7   0   74.58    2.75
   4  -7   0   78.76    3.93
  -4  -7   0   77.96    2.78
   4  -7   0   78.87    2.78
   4  -7   0   76.66    3.92
  -4  -7   0   79.67    2.78
  -4  -7   0   73.73    2.67
  -4  -7   0   79.50    2.77
  -4  -7  -1    3.27    0.58
   4  -7   1    4.07    0.54
   4  -7   1    3.89    1.02
  -4  -7  -1    3.19    0.51
  -4  -7  -1    3.10    0.60
  -4  -7  -1    2.40    0.54
  -4  -7  -2   46.42    1.88
   4  -7   2   48.65    1.86
  -4  -7  -2   43.32    1.87
  -4  -7  -2   47.22    1.91
   4  -7   2   47.31    1.88
   4  -7   3   42.63    1.70
  -4  -7  -3   38.37    1.73
   4  -7   3   40.09    1.71
  -4  -7  -3   39.22    1.72
   4  -7   4   16.15    0.94
  -4  -7  -5  123.20    4.27
   4  -7   5  124.87    4.19
  -4  -7  -6   88.73    3.24
   4  -7   6   87.12    3.17
  -4  -7  -6   90.49    3.25
  -4  -7  -7  135.66    4.69
  -4  -7  -7  136.80    4.70
   4  -7   7  140.18    4.68
   4  -7   8  149.36    5.05
  -4  -7  -8  151.48    5.10
  -4  -7  -9    0.86    0.69
   4  -7   9    0.05    0.47
   4  -7  10   34.57    1.60
  -4  -7 -10   35.51    1.72
   4  -7  11   31.00    1.45
  -4  -7 -11   31.13    1.58
   4  -7  12   20.03    1.09
  -4  -7 -12   21.81    1.25
  -4  -7 -13    2.38    0.64
  -4  -7 -14    4.16    0.67
  -4  -7 -15    0.80    0.49
   4  -7  16   -0.36    0.51
  -4  -7 -16   -0.52    0.42
   4  -7  17    7.52    0.62
   4  -7  18    1.09    0.38
  -4   8  21    2.47    0.29
   4  -8 -20    2.04    0.40
  -4   8  20    2.62    0.41
   4  -8 -19   47.65    1.87
  -4   8  19   50.06    1.86
  -4   8  18   13.86    0.90
  -4  -8  17    9.26    0.80
   4  -8 -17   10.06    0.70
  -4   8  17    9.55    0.82
   4  -8 -16   35.42    1.66
  -4  -8  16   37.70    1.59
  -4  -8  16   35.72    1.60
   4  -8 -16   35.01    1.50
  -4   8  16   33.27    1.63
   4  -8 -15   51.14    2.19
  -4  -8  15   53.66    2.16
  -4  -8  15   53.92    2.11
   4  -8 -15   50.94    2.05
  -4   8  15   54.98    2.21
   4  -8 -14   18.96    1.22
  -4   8  14   19.17    1.21
  -4  -8  14   20.90    1.15
  -4  -8  14   19.67    1.20
   4  -8 -14   19.89    1.11
   4  -8 -13    1.33    0.63
  -4   8  13    1.46    0.63
   4  -8 -13    1.02    0.48
  -4  -8  13    1.02    0.59
  -4  -8  13    1.32    0.64
   4  -8 -13    1.65    0.56
   4  -8 -12    6.28    1.30
   4  -8 -12    4.05    0.75
  -4  -8  12    4.87    0.63
  -4   8  12    5.18    0.75
   4  -8 -12    4.01    0.60
  -4  -8  12    5.31    0.71
  -4  -8  12    4.70    0.77
   4  -8 -12    4.92    0.66
   4  -8 -11    4.68    1.26
   4  -8 -11    7.49    0.80
  -4  -8  11    4.89    0.65
  -4   8  11    6.44    0.76
   4  -8 -11    6.16    0.70
   4  -8 -11    6.33    1.53
  -4  -8  11    5.04    0.68
  -4  -8  11    4.67    0.71
   4  -8 -11    6.71    0.71
   4  -8 -10   10.23    0.90
   4  -8 -10   10.61    1.67
   4  -8 -10   11.44    0.85
  -4  -8  10   10.01    0.83
  -4   8  10    9.02    0.86
   4  -8 -10   10.92    1.74
  -4  -8  10    9.18    0.77
  -4  -8  10    9.07    0.85
   4  -8 -10   10.93    0.81
   4  -8  -9   44.35    1.93
   4  -8  -9   50.94    3.43
  -4  -8   9   46.49    1.94
  -4   8   9   45.82    1.97
   4  -8  -9   47.43    3.37
   4  -8  -9   46.72    1.90
  -4  -8   9   45.30    1.80
   4  -8  -9   46.28    1.90
  -4  -8   8   22.36    1.22
  -4   8   8   21.44    1.19
   4  -8  -8   22.42    2.31
   4  -8  -8   23.44    1.17
   4  -8  -8   20.06    2.20
   4  -8  -8   21.04    1.17
   4  -8  -8   20.72    1.14
  -4  -8   7   17.38    1.07
  -4   8   7   17.10    1.03
   4  -8  -7   14.12    1.87
   4  -8  -7   16.50    0.99
   4  -8  -7   14.87    0.95
   4  -8  -7   15.96    1.94
  -4  -8   7   15.79    0.90
  -4  -8   6    3.18    0.64
   4  -8  -6    1.01    0.97
   4  -8  -6    2.31    0.52
   4  -8  -6    2.35    1.11
   4  -8  -6    2.34    0.50
  -4   8   6    2.47    0.54
  -4  -8   6    4.02    0.55
   4  -8  -5   31.47    1.46
   4  -8  -5   33.75    2.59
   4  -8  -5   31.21    1.37
  -4   8   5   33.24    1.46
  -4  -8   5   32.95    1.43
  -4  -8   4  221.63    6.89
  -4   8   4  220.79    6.95
   4  -8  -4  230.97    8.66
   4  -8  -4  215.73    6.99
   4  -8  -4  228.01    8.77
   4  -8  -4  216.47    6.90
  -4  -8   4  211.75    6.92
  -4  -8   4  219.82    6.89
  -4  -8   3    4.48    0.64
  -4  -8   3    3.28    0.53
   4  -8  -3    3.54    1.24
  -4  -8   3    4.14    0.67
  -4   8   3    4.10    0.54
   4  -8  -3    3.78    0.60
   4  -8  -3    3.58    1.11
   4  -8  -3    3.62    1.08
   4  -8  -3    4.26    0.54
  -4  -8   3    4.33    0.59
  -4  -8   3    3.04    0.52
  -4  -8   2  124.48    4.11
  -4  -8   2  123.35    4.15
   4  -8  -2  119.27    5.62
  -4  -8   2  118.74    4.17
   4  -8  -2  123.42    4.19
   4  -8  -2  122.15    4.17
   4  -8  -2  122.87    5.51
   4  -8  -2  124.49    5.64
   4  -8  -2  118.95    4.13
  -4  -8   2  126.46    4.12
  -4  -8   2  122.54    4.06
  -4  -8   2  123.74    4.09
  -4  -8   1   19.59    1.02
  -4  -8   1   20.69    1.08
  -4  -8   1   21.25    1.17
   4  -8  -1   21.74    1.16
   4  -8  -1   21.47    1.92
   4  -8  -1   23.77    2.11
  -4  -8   1   23.34    1.16
   4  -8  -1   23.11    1.17
  -4  -8   1   20.44    1.15
  -4  -8   1   20.05    1.10
  -4  -8   0  131.58    4.44
   4  -8   0  131.55    4.46
   4  -8   0  128.39    5.80
   4  -8   0  131.93    5.68
  -4  -8   0  136.02    4.43
   4  -8   0  127.25    4.43
  -4  -8   0  129.88    4.30
  -4  -8   0  135.83    4.40
  -4  -8  -1   13.47    0.81
  -4  -8  -1   15.91    0.94
  -4  -8  -1   12.54    0.92
   4  -8   1   13.88    0.92
   4  -8   1   13.98    1.60
  -4  -8  -1   13.33    0.94
   4  -8   1   16.09    0.99
   4  -8   1   14.26    0.88
  -4  -8  -2   66.37    2.46
  -4  -8  -2   71.94    2.67
  -4  -8  -2   71.23    2.63
   4  -8   2   70.76    3.79
   4  -8   2   68.46    2.57
   4  -8   2   71.25    2.67
  -4  -8  -2   73.84    2.66
   4  -8   2   69.52    2.64
   4  -8   3   11.26    0.87
   4  -8   3   10.29    1.42
   4  -8   3   10.78    0.80
  -4  -8  -3   10.23    0.88
   4  -8   3   11.77    0.90
  -4  -8  -3   10.85    0.93
   4  -8   4    0.52    0.76
   4  -8   4    0.78    0.46
   4  -8   4    1.65    0.56
  -4  -8  -4    1.27    0.65
   4  -8   5   60.55    3.50
   4  -8   5   63.32    2.41
   4  -8   6    1.40    0.59
  -4  -8  -6    1.08    0.65
   4  -8   6    1.40    0.53
  -4  -8  -7   86.95    3.25
   4  -8   7   86.45    3.20
  -4  -8  -7   87.44    3.24
  -4  -8  -8    5.82    0.81
   4  -8   8    4.21    0.68
  -4  -8  -9   69.88    2.76
   4  -8   9   70.79    2.70
   4  -8  10   20.90    1.19
  -4  -8 -10   21.80    1.31
   4  -8  11   62.28    2.43
  -4  -8 -11   66.63    2.57
   4  -8  12   69.33    2.58
  -4  -8 -12   73.23    2.73
  -4  -8 -13    7.46    0.81
  -4  -8 -14    4.14    0.65
  -4  -8 -15   19.59    1.02
  -4  -8 -16    1.09    0.40
   4  -8  16    1.29    0.47
  -4  -8 -16    1.22    0.39
  -4  -8 -17    1.41    0.28
   4  -8  17    1.70    0.40
   4  -8  18    1.46    0.28
  -4   9  20    1.88    0.27
   4  -9 -19   -0.02    0.36
  -4   9  19    0.25    0.34
   4  -9 -18    5.46    0.57
  -4   9  18    5.17    0.55
   4  -9 -17   25.85    1.25
   4  -9 -17   25.65    1.12
  -4   9  17   28.30    1.27
   4  -9 -16    3.85    0.63
  -4   9  16    4.02    0.62
  -4   9  15  105.96    3.69
   4  -9 -15  103.58    3.69
  -4  -9  15  106.71    3.63
  -4   9  14    2.99    0.68
  -4  -9  14    3.18    0.65
   4  -9 -14    3.83    0.68
  -4   9  13   94.61    3.39
   4  -9 -13   92.25    3.24
  -4  -9  13   90.36    3.31
   4  -9 -13   96.69    3.41
  -4  -9  12   26.13    1.25
  -4   9  12   24.36    1.33
   4  -9 -12   23.70    1.24
  -4  -9  12   24.13    1.21
  -4  -9  12   25.65    1.31
   4  -9 -12   22.81    1.31
  -4  -9  11  232.12    7.51
  -4   9  11  234.22    7.60
   4  -9 -11  245.46    7.57
  -4  -9  11  227.74    7.41
  -4  -9  11  242.28    7.56
   4  -9 -11  240.09    7.60
  -4  -9  10  124.13    4.12
  -4   9  10  122.70    4.16
   4  -9 -10  107.60    5.77
   4  -9 -10  116.39    4.12
  -4  -9  10  118.34    3.94
  -4  -9  10  118.69    4.09
   4  -9 -10  116.47    4.11
   4  -9  -9  195.59    6.26
  -4  -9   9  193.77    6.23
  -4   9   9  189.26    6.22
   4  -9  -9  169.08    7.95
   4  -9  -9  189.63    6.20
  -4  -9   9  186.66    6.16
   4  -9  -9  192.18    6.20
  -4  -9   8  398.93   12.06
  -4   9   8  387.39   12.02
   4  -9  -8  373.50   14.03
   4  -9  -8  394.62   12.03
  -4  -9   8  390.05   11.96
   4  -9  -8  373.40   11.96
  -4  -9   7   16.49    1.09
  -4   9   7   16.36    1.00
   4  -9  -7   14.28    1.85
   4  -9  -7   15.95    1.03
   4  -9  -7   16.41    0.95
  -4  -9   7   14.67    0.93
  -4  -9   6    7.14    0.80
  -4   9   6    7.14    0.70
   4  -9  -6    7.71    0.65
  -4  -9   6    6.72    0.70
   4  -9  -6    8.71    1.50
   4  -9  -6    7.72    0.75
   4  -9  -5    0.41    0.94
   4  -9  -5    0.28    0.50
  -4   9   5    0.21    0.43
  -4  -9   5    0.95    0.50
  -4  -9   4    1.70    0.44
   4  -9  -4    2.94    1.11
   4  -9  -4    2.91    0.61
  -4  -9   4    2.47    0.65
   4  -9  -4    1.68    0.45
  -4  -9   4    1.66    0.54
   4  -9  -4    1.38    0.53
  -4  -9   3    2.43    0.48
  -4  -9   3    2.84    0.55
  -4  -9   3    2.36    0.67
   4  -9  -3    2.44    0.60
   4  -9  -3    1.13    0.86
   4  -9  -3    1.62    0.48
  -4  -9   3    2.19    0.59
   4  -9  -3    2.59    0.57
  -4  -9   2    0.27    0.48
  -4  -9   2    0.44    0.42
  -4  -9   2   -0.14    0.58
   4  -9  -2    0.15    0.49
   4  -9  -2    0.05    0.53
   4  -9  -2    0.36    0.77
   4  -9  -2    0.20    0.78
   4  -9  -2   -0.04    0.45
  -4  -9   2    0.27    0.55
  -4  -9   1   34.18    1.49
  -4  -9   1   34.40    1.61
   4  -9  -1   36.21    1.63
   4  -9  -1   31.87    2.46
   4  -9  -1   37.96    2.76
   4  -9  -1   33.31    1.61
   4  -9  -1   32.71    1.55
  -4  -9   1   32.45    1.51
  -4  -9   1   34.66    1.61
   4  -9   0   16.94    0.99
  -4  -9   0   19.02    1.03
  -4  -9   0   19.69    1.15
   4  -9   0   16.39    1.09
   4  -9   0   17.09    1.76
   4  -9   0   16.77    1.07
   4  -9   0   14.08    1.75
  -4  -9   0   17.77    1.08
  -4  -9   0   19.17    1.17
   4  -9   1  136.38    4.65
  -4  -9  -1  140.47    4.68
  -4  -9  -1  142.26    4.73
   4  -9   1  138.33    4.78
   4  -9   1  138.32    5.93
   4  -9   1  130.05    6.05
   4  -9   1  142.38    4.78
  -4  -9  -1  138.94    4.72
  -4  -9  -1  151.40    4.83
   4  -9   2   -0.24    0.45
  -4  -9  -2    0.05    0.57
  -4  -9  -2    0.08    0.51
  -4  -9  -2   -0.04    0.54
   4  -9   2    0.40    0.50
   4  -9   2    0.55    0.71
   4  -9   2   -0.65    0.54
  -4  -9  -2   -0.10    0.58
   4  -9   3   24.18    1.21
   4  -9   3   24.54    1.33
  -4  -9  -3   22.08    1.29
  -4  -9  -3   24.88    1.26
   4  -9   4    3.67    0.96
   4  -9   4    5.22    0.71
  -4  -9  -4    4.08    0.75
  -4  -9  -4    3.74    0.72
   4  -9   4    4.63    0.61
   4  -9   5  209.27    6.89
   4  -9   5  215.19    7.01
  -4  -9  -5  221.28    7.01
  -4  -9  -6   12.05    1.01
   4  -9   7   62.64    2.50
   4  -9   8   21.39    1.22
  -4  -9  -9   15.17    1.11
   4  -9   9   13.44    0.97
  -4  -9 -10    6.72    0.88
   4  -9  10    6.11    0.71
  -4  -9 -11    1.30    0.65
   4  -9  11    0.86    0.49
  -4  -9 -12    6.81    0.77
  -4  -9 -13    9.85    0.82
  -4  -9 -14   16.46    0.93
  -4  -9 -14   17.94    0.97
  -4  -9 -15    0.36    0.37
  -4  -9 -15    0.31    0.41
  -4  -9 -16   11.07    0.59
  -4  -9 -16    9.61    0.53
   4  -9  17    1.06    0.28
  -4  10  18    2.22    0.35
   4 -10 -18    1.14    0.34
  -4  10  17    2.06    0.42
   4 -10 -17    1.39    0.35
   4 -10 -17    2.21    0.44
  -4  10  16    1.59    0.46
   4 -10 -16    2.01    0.47
   4 -10 -16    1.56    0.47
  -4  10  15    0.71    0.46
   4 -10 -15    0.58    0.46
  -4  10  14   21.02    1.11
   4 -10 -14   22.84    1.14
  -4  10  13    2.30    0.58
   4 -10 -13    2.87    0.52
  -4 -10  13    2.88    0.57
   4 -10 -13    3.08    0.60
  -4 -10  12    4.42    0.61
  -4  10  12    3.54    0.62
   4 -10 -12    2.84    0.57
  -4 -10  12    3.41    0.61
   4 -10 -12    3.18    0.62
  -4 -10  11   63.13    2.31
  -4  10  11   58.99    2.32
   4 -10 -11   58.05    2.31
  -4 -10  11   60.00    2.27
   4 -10 -11   56.78    2.29
  -4 -10  10   16.41    1.05
  -4  10  10   16.02    1.01
   4 -10 -10   18.89    1.09
  -4 -10  10   14.55    0.98
   4 -10 -10   15.97    1.02
  -4 -10   9   24.18    1.26
  -4  10   9   22.62    1.21
   4 -10  -9   19.67    1.20
  -4 -10   9   22.71    1.16
   4 -10  -9   20.43    1.12
   4 -10  -8   19.25    1.15
  -4  10   8   19.12    1.10
  -4 -10   8   21.01    1.10
   4 -10  -8   18.61    1.18
  -4 -10   8   20.24    1.19
   4 -10  -7    1.03    0.58
   4 -10  -7   -0.66    0.89
   4 -10  -7    1.13    0.54
  -4  10   7    0.47    0.48
  -4 -10   7    0.30    0.48
  -4 -10   7    1.09    0.66
   4 -10  -6  124.66    6.08
   4 -10  -6  135.95    4.61
  -4 -10   6  137.10    4.50
  -4 -10   6  131.85    4.42
   4 -10  -5    1.43    0.90
   4 -10  -5    2.53    0.61
  -4 -10   5    1.40    0.58
   4 -10  -5    2.09    0.58
  -4 -10   4   33.20    1.61
   4 -10  -4   33.88    1.62
   4 -10  -4   30.19    2.52
   4 -10  -4   33.70    1.58
   4 -10  -4   30.18    1.43
  -4 -10   4   32.59    1.54
  -4 -10   3    7.67    0.86
   4 -10  -3   11.54    0.91
   4 -10  -3    8.50    1.37
   4 -10  -3    8.83    0.87
   4 -10  -3   10.69    0.81
  -4 -10   3   10.06    0.88
  -4 -10   2  115.19    4.01
  -4 -10   2  118.35    4.05
   4 -10  -2  114.75    4.07
   4 -10  -2  112.13    5.27
   4 -10  -2  113.71    4.04
   4 -10  -2  113.90    3.97
  -4 -10   2  112.65    3.87
   4 -10  -2  115.93    3.88
   4 -10  -1   12.29    0.82
  -4 -10   1   11.08    0.75
  -4 -10   1   10.90    0.94
   4 -10  -1   10.62    0.92
   4 -10  -1   12.14    0.94
   4 -10  -1   12.32    0.90
  -4 -10   1    9.53    0.82
  -4 -10   1   10.46    0.91
   4 -10   0   20.49    1.06
  -4 -10   0   18.32    1.01
  -4 -10   0   18.86    1.18
   4 -10   0   18.65    1.16
   4 -10   0   21.19    1.21
  -4 -10   0   17.24    1.08
   4 -10   0   18.55    1.14
  -4 -10   0   19.29    1.20
   4 -10   1    1.91    0.50
  -4 -10  -1    2.64    0.63
  -4 -10  -1    1.41    0.49
  -4 -10  -1    2.67    0.66
   4 -10   1    2.29    0.63
   4 -10   1    1.37    0.60
   4 -10   1    2.23    0.93
   4 -10   1    2.49    0.59
  -4 -10  -1    2.48    0.68
   4 -10   2   17.12    0.98
  -4 -10  -2   15.80    0.97
   4 -10   2   16.60    1.10
   4 -10   2   15.82    1.09
  -4 -10  -2   15.40    1.06
  -4 -10  -2   14.86    1.11
  -4 -10  -2   16.55    1.08
  -4 -10  -3  169.84    5.57
   4 -10   3  167.08    5.55
   4 -10   3  177.00    5.74
  -4 -10  -3  171.20    5.65
  -4 -10  -4   51.56    2.08
  -4 -10  -4   51.60    2.17
   4 -10   4   52.12    2.18
  -4 -10  -5   44.66    1.89
  -4 -10  -5   45.79    2.05
  -4 -10  -5   45.79    1.99
   4 -10   5   44.34    2.00
  -4 -10  -6    1.71    0.71
  -4 -10  -6    3.41    0.75
  -4 -10  -7   11.65    1.01
  -4 -10  -7   11.15    0.97
   4 -10   7    9.04    0.89
  -4 -10  -8    5.16    0.83
   4 -10   8    5.85    0.71
  -4 -10  -9    0.58    0.65
   4 -10   9   -0.05    0.49
  -4 -10 -10    1.86    0.66
   4 -10  10   -0.04    0.47
  -4 -10 -10    0.63    0.61
  -4 -10 -11   10.65    0.88
   4 -10  11   11.32    0.77
  -4 -10 -11    9.93    0.85
   4 -10  11    9.07    0.70
  -4 -10 -12   28.57    1.35
  -4 -10 -12   30.50    1.38
  -4 -10 -13    4.28    0.54
   4 -10  13    4.29    0.56
  -4 -10 -13    2.84    0.53
  -4 -10 -14   20.42    0.97
   4 -10  14   22.23    0.98
  -4 -10 -14   20.47    0.94
  -4 -10 -14   22.71    1.01
  -4 -10 -15    0.57    0.26
  -4 -10 -15    0.57    0.30
  -4 -10 -15    0.27    0.33
   4 -11 -17    0.56    0.24
  -4  11  16   27.90    1.11
   4 -11 -16   30.52    1.15
  -4  11  15   18.93    0.89
   4 -11 -15   19.49    0.94
  -4  11  14   28.17    1.25
   4 -11 -14   32.99    1.35
  -4  11  13   68.78    2.47
   4 -11 -13   70.73    2.46
  -4  11  12   46.13    1.80
   4 -11 -12   45.69    1.82
  -4 -11  11   22.07    1.13
  -4  11  11   20.11    1.06
   4 -11 -11   21.50    1.14
  -4 -11  10   16.21    0.99
   4 -11 -10   14.77    0.97
  -4 -11   9    9.47    0.84
   4 -11  -9    8.61    0.80
   4 -11  -8   -0.15    0.56
   4 -11  -8    0.23    0.50
   4 -11  -8    0.50    0.56
  -4 -11   8    1.25    0.61
   4 -11  -7    0.85    0.59
   4 -11  -7    0.77    0.54
  -4 -11   7    0.38    0.63
   4 -11  -7    0.25    0.54
   4 -11  -6   88.57    3.24
   4 -11  -6   87.17    3.24
   4 -11  -6   85.62    3.20
   4 -11  -5   89.32    3.37
   4 -11  -5   93.46    3.41
  -4 -11   5   89.26    3.36
   4 -11  -5   97.26    3.43
  -4 -11   5   94.01    3.30
  -4 -11   4   18.03    1.14
   4 -11  -4   16.79    1.11
   4 -11  -4   16.87    1.09
   4 -11  -4   15.59    0.94
  -4 -11   4   18.42    1.10
  -4 -11   3   12.35    1.00
   4 -11  -3   12.83    0.97
   4 -11  -3   13.07    0.97
   4 -11  -3   11.18    0.83
  -4 -11   3   11.94    0.95
  -4 -11   2   17.67    1.09
  -4 -11   2   15.68    1.06
   4 -11  -2   15.72    1.09
   4 -11  -2   16.36    1.08
   4 -11  -2   15.06    0.96
   4 -11  -2   13.89    0.84
  -4 -11   1   19.34    1.21
  -4 -11   1   19.94    1.20
   4 -11  -1   20.00    1.20
   4 -11  -1   19.38    1.19
   4 -11  -1   19.33    1.14
  -4 -11   1   18.71    1.02
   4 -11  -1   17.27    0.95
  -4 -11   0   14.32    1.05
  -4 -11   0   15.36    1.02
   4 -11   0   13.57    1.03
   4 -11   0   13.82    1.02
   4 -11   0   13.88    0.98
  -4 -11   0   14.30    0.93
   4 -11   0   13.35    0.81
  -4 -11  -1   22.08    1.23
   4 -11   1   22.42    1.29
  -4 -11  -1   22.76    1.21
   4 -11   1   20.43    1.24
  -4 -11  -1   24.71    1.34
   4 -11   1   21.25    1.07
   4 -11   1   22.30    1.29
   4 -11   2    0.77    0.41
  -4 -11  -2    1.60    0.59
   4 -11   2    1.99    0.60
  -4 -11  -2    0.52    0.63
   4 -11   3   59.91    2.41
  -4 -11  -3   59.18    2.33
   4 -11   4    9.84    0.89
  -4 -11  -4    9.84    0.89
   4 -11   4    7.96    0.84
  -4 -11  -5   99.87    3.58
   4 -11   5   98.63    3.63
  -4 -11  -5  103.04    3.67
   4 -11   5  103.50    3.62
  -4 -11  -6    1.22    0.63
  -4 -11  -6    1.69    0.70
   4 -11   6    0.56    0.55
  -4 -11  -7   57.87    2.30
  -4 -11  -7   60.54    2.37
   4 -11   7   56.08    2.26
  -4 -11  -8    0.68    0.62
   4 -11   8    0.52    0.50
  -4 -11  -8    1.08    0.65
   4 -11   8   -0.04    0.46
  -4 -11  -9    6.87    0.76
   4 -11   9    7.10    0.69
  -4 -11  -9    7.57    0.81
   4 -11   9    8.41    0.68
  -4 -11 -10    0.26    0.54
   4 -11  10    0.56    0.44
  -4 -11 -11    6.50    0.64
   4 -11  11    4.80    0.51
  -4 -11 -12   -0.22    0.43
   4 -11  12    0.45    0.42
  -4 -11 -12   -0.12    0.44
  -4 -11 -13   12.49    0.72
  -4 -11 -13   12.14    0.67
   4 -11  13   14.40    0.70
  -4 -11 -14    9.76    0.54
   4 -11  14    9.75    0.51
   4 -12 -15    2.36    0.35
   4 -12 -15    2.67    0.33
   4 -12 -14    5.65    0.51
   4 -12 -14    3.91    0.45
   4 -12 -13   14.60    0.82
   4 -12 -13   13.48    0.79
   4 -12 -12    2.89    0.53
   4 -12 -12    2.87    0.50
   4 -12 -12    2.47    0.46
   4 -12 -11    9.69    0.73
   4 -12 -11    7.91    0.67
   4 -12 -10    9.77    0.78
   4 -12 -10   10.10    0.79
  -4 -12   9    3.06    0.59
   4 -12  -9    2.47    0.58
   4 -12  -9    1.98    0.54
  -4 -12   8   19.29    1.14
   4 -12  -8   20.76    1.15
   4 -12  -8   20.97    1.16
   4 -12  -7    0.14    0.50
   4 -12  -7    0.36    0.49
   4 -12  -6   12.23    0.94
   4 -12  -6   10.91    0.90
   4 -12  -6   10.69    0.88
  -4 -12   5   31.86    1.54
   4 -12  -5   31.29    1.53
   4 -12  -5   30.43    1.49
   4 -12  -5   30.40    1.52
   4 -12  -4   22.38    1.27
   4 -12  -4   24.84    1.31
  -4 -12   4   23.98    1.32
  -4 -12   4   23.12    1.23
  -4 -12   3    6.06    0.74
   4 -12  -3    6.99    0.78
   4 -12  -3    8.04    0.81
   4 -12  -3    5.66    0.59
  -4 -12   3    6.07    0.74
  -4 -12   2    0.46    0.61
   4 -12  -2    0.05    0.54
   4 -12  -2    0.24    0.56
   4 -12  -2   -0.20    0.52
   4 -12  -2    0.65    0.45
  -4 -12   2    0.23    0.60
   4 -12  -1   11.01    0.89
  -4 -12   1   11.83    0.94
   4 -12  -1   12.10    0.92
   4 -12  -1   10.91    0.93
   4 -12  -1   11.88    0.87
  -4 -12   1   10.88    0.92
  -4 -12   0    1.73    0.62
   4 -12   0    2.69    0.63
   4 -12   0    2.48    0.61
   4 -12   0    2.03    0.63
  -4 -12   0    1.45    0.67
   4 -12   0    3.35    0.61
   4 -12   1   25.57    1.28
  -4 -12  -1   23.72    1.32
   4 -12   1   25.01    1.29
   4 -12   2   62.65    2.40
   4 -12   2   63.53    2.46
  -4 -12  -2   64.94    2.50
  -4 -12  -3   17.39    1.01
   4 -12   3   17.77    1.08
   4 -12   3   17.37    1.11
   4 -12   3   18.35    1.01
  -4 -12  -4   57.11    2.28
   4 -12   4   63.18    2.41
   4 -12   4   64.68    2.40
  -4 -12  -5    5.25    0.66
   4 -12   5    4.31    0.66
  -4 -12  -5    4.09    0.74
   4 -12   5    4.68    0.62
   4 -12   6   17.33    1.03
  -4 -12  -6   17.16    1.02
  -4 -12  -6   16.77    1.09
   4 -12   6   17.58    1.01
  -4 -12  -7    3.07    0.60
  -4 -12  -7    2.55    0.64
   4 -12   7    2.56    0.50
  -4 -12  -8    1.85    0.55
   4 -12   8    2.28    0.51
  -4 -12  -8    2.71    0.60
   4 -12   8    1.97    0.44
  -4 -12  -9    0.09    0.46
  -4 -12  -9    0.13    0.49
   4 -12   9    0.63    0.42
  -4 -12 -10    0.25    0.43
  -4 -12 -10    0.14    0.41
  -4 -12 -11    3.41    0.44
  -4 -12 -11    3.06    0.45
  -4 -12 -12    1.38    0.29
   4 -13 -13   23.94    0.95
   4 -13 -13   23.68    0.96
   4 -13 -12    3.03    0.39
   4 -13 -12    3.16    0.43
   4 -13 -11    9.65    0.62
   4 -13 -11    7.56    0.57
   4 -13 -10    7.19    0.59
   4 -13 -10    7.34    0.62
   4 -13 -10    8.16    0.65
   4 -13  -9    9.69    0.73
   4 -13  -9   10.49    0.74
   4 -13  -9   10.43    0.73
  -4 -13   8    4.12    0.59
   4 -13  -8    2.90    0.54
   4 -13  -8    3.67    0.56
   4 -13  -7   50.26    1.96
   4 -13  -7   49.23    1.96
  -4 -13   6    0.34    0.53
   4 -13  -6    0.16    0.47
   4 -13  -6    0.59    0.48
  -4 -13   5   20.64    1.16
   4 -13  -5   23.02    1.17
   4 -13  -5   21.07    1.14
  -4 -13   4   12.50    0.91
   4 -13  -4   14.16    0.91
   4 -13  -4   13.04    0.90
  -4 -13   3   11.97    0.88
   4 -13  -3   11.01    0.86
   4 -13  -3   12.24    0.87
   4 -13  -3   10.37    0.85
   4 -13  -2    0.65    0.52
   4 -13  -2    1.49    0.58
   4 -13  -2    1.01    0.50
  -4 -13   2    1.41    0.57
  -4 -13   1    0.90    0.57
   4 -13  -1    0.32    0.47
   4 -13  -1    0.60    0.52
  -4 -13   0   24.30    1.23
   4 -13   0   22.26    1.15
   4 -13   1    2.98    0.53
  -4 -13  -1    2.97    0.63
   4 -13   1    3.49    0.54
  -4 -13  -2    3.25    0.62
   4 -13   2    1.44    0.49
   4 -13   3   42.00    1.73
   4 -13   3   41.57    1.72
   4 -13   4    2.42    0.51
   4 -13   4    3.00    0.54
   4 -13   5    0.03    0.41
  -4 -13  -5    0.46    0.53
   4 -13   5    0.80    0.47
  -4 -13  -6    5.63    0.63
   4 -13   6    5.89    0.55
  -4 -13  -7    8.48    0.68
  -4 -13  -8   12.60    0.75
  -4 -13  -9   27.44    1.11
  -4 -13 -10   18.93    0.79
   4 -14 -11    6.20    0.38
   4 -14 -10    9.01    0.52
   4 -14  -9    4.89    0.45
   4 -14  -9    6.00    0.45
   4 -14  -9    5.52    0.45
   4 -14  -8    1.00    0.34
   4 -14  -8    1.61    0.38
   4 -14  -7   30.54    1.23
   4 -14  -7   28.75    1.23
   4 -14  -6   20.53    0.98
   4 -14  -6   20.11    0.99
   4 -14  -5    8.02    0.62
   4 -14  -4   23.33    1.10
   4 -14  -3    3.13    0.50
   4 -14  -2    0.54    0.41
   4 -14  -2    1.12    0.45
   4 -14  -1    0.46    0.42
   4 -14  -1    0.49    0.43
   4 -14  -1    0.24    0.32
   4 -14   0   15.85    0.80
  -4 -14  -1    5.71    0.59
   4 -14   2    0.62    0.40
  -4 -14  -2    1.10    0.48
   4 -14   3   10.50    0.66
   4 -14   4   18.31    0.87
  -4 -14  -5    6.19    0.55
   4 -14   6    0.20    0.32
  -4 -14  -6    0.73    0.34
   4 -14   7    1.82    0.32
  -4 -14  -7    1.63    0.31
  -4 -14  -8    2.44    0.27
   4 -15  -4    1.95    0.31
   4 -15  -3    0.29    0.27
   5   0 -24   -0.10    0.21
  -5   0  23   46.30    1.63
   5   0 -23   50.37    1.72
  -5   0  22   -0.02    0.40
   5   0 -22    0.66    0.43
  -5   0  21    1.87    0.52
  -5   0  20    0.11    0.54
  -5   0  19   19.33    1.14
   5   0 -18    0.04    0.49
  -5   0  18    1.20    0.62
  -5   0  17    0.59    0.40
   5   0 -17    0.49    0.50
   5   0 -16    0.78    0.51
  -5   0  16   -0.04    0.41
  -5   0  16   -0.48    0.47
   5   0 -15  152.13    4.92
  -5   0  15  142.57    4.80
  -5   0  15  144.91    4.78
   5   0 -14    0.41    0.50
  -5   0  14    0.43    0.44
  -5   0  14   -0.18    0.44
   5   0 -13   54.48    2.18
  -5   0  13   54.93    2.06
  -5   0  13   54.24    2.10
   5   0 -12   -0.56    0.69
   5   0 -12   -0.12    0.44
  -5   0  12    0.04    0.36
   5   0 -11   40.94    2.51
   5   0 -11   42.96    1.78
  -5   0  11   44.14    1.72
   5   0 -10    0.13    0.62
   5   0  -9   12.71    1.34
   5   0  -8   -0.63    0.63
   5   0  -8    0.12    0.65
   5   0  -7    4.20    0.83
  -5   0   7    5.29    1.13
  -5   0   6    0.74    0.85
   5   0  -6    0.29    0.54
  -5   0   5  210.80    7.55
   5   0  -5  199.78    7.19
  -5   0   4   -0.35    0.72
  -5   0   3   89.44    3.98
  -5   0   2    0.34    0.83
  -5   0   1  150.09    5.81
   5   0   0   -0.31    0.57
  -5   0   0    0.35    0.84
   5   0   1  307.81   10.58
  -5   0  -1  320.93   10.81
   5   0   2    0.79    0.61
  -5   0  -2   -0.12    0.82
  -5   0  -3  418.80   13.87
   5   0   3  409.36   13.72
  -5   0  -4    0.55    0.92
   5   0   4    0.38    0.73
  -5   0  -5  401.08   13.91
   5   0   5  419.97   13.82
   5   0   6    0.29    0.75
  -5   0  -6    0.20    0.49
   5   0   7  141.63    5.71
   5   0   7  130.71    4.30
  -5   0  -7  127.06    4.39
   5   0   8   -0.33    0.87
   5   0   8   -0.04    0.48
  -5   0  -8    0.05    0.50
   5   0   9   40.11    2.76
   5   0   9   38.02    1.65
  -5   0  -9   37.39    1.72
   5   0  10   -0.17    0.53
  -5   0 -10    0.92    0.61
   5   0  11  202.84    6.68
  -5   0 -11  212.57    6.82
   5   0  12    0.32    0.59
  -5   0 -12    0.66    0.64
   5   0  13  191.83    6.25
  -5   0 -13  190.45    6.34
   5   0  14   -0.36    0.59
  -5   0 -14   -0.27    0.64
   5   0  15    0.48    0.57
  -5   0 -15   -0.21    0.61
   5   0  16    0.12    0.52
   5   0  17   40.58    1.69
   5   0  18    0.29    0.42
   5   0  19   64.54    2.22
  -5   0 -20   -0.17    0.26
   5  -1 -24    7.84    0.43
  -5  -1  23   14.28    0.69
   5  -1 -23   14.60    0.73
   5   1 -23   14.65    0.71
  -5   1  22    1.10    0.38
  -5  -1  22    1.58    0.46
   5  -1 -22    1.42    0.44
  -5  -1  21   56.10    2.03
  -5   1  21   51.21    1.95
   5  -1 -20    0.41    0.43
  -5   1  20    0.35    0.52
  -5  -1  20    0.86    0.59
   5  -1 -19    0.12    0.47
  -5   1  19    0.04    0.58
  -5  -1  19    0.67    0.61
   5  -1 -18   12.54    0.93
  -5   1  18   13.19    0.87
   5  -1 -17   42.55    1.84
  -5   1  17   41.16    1.75
  -5  -1  17   41.67    1.75
   5   1 -16    0.17    0.47
   5  -1 -16    0.54    0.56
  -5   1  16   -0.39    0.48
  -5  -1  16    0.33    0.51
   5   1 -15  120.29    4.05
   5  -1 -15  119.14    4.14
  -5   1  15  119.59    4.07
  -5  -1  15  116.29    4.02
   5   1 -14    7.60    0.72
   5  -1 -14    8.60    0.80
  -5  -1  14    6.88    0.70
  -5   1  14    7.38    0.72
   5  -1 -13    2.00    0.85
   5   1 -13    1.35    0.49
   5  -1 -13    1.33    0.55
  -5  -1  13    0.23    0.47
  -5   1  13    0.79    0.48
  -5   1  12   55.38    2.20
   5   1 -12   56.84    2.19
   5  -1 -12   58.95    2.26
   5  -1 -12   59.53    3.27
  -5   1  11   17.61    0.99
   5  -1 -11   18.38    1.07
   5  -1 -11   17.65    1.75
   5   1 -10    4.49    0.88
   5  -1 -10    2.42    0.81
  -5   1  10    2.80    0.47
   5   1  -9    3.37    0.75
   5  -1  -9    2.71    0.95
   5   1  -8   14.99    1.30
   5  -1  -8   12.40    1.29
   5  -1  -8   11.76    1.38
  -5  -1   8   14.49    0.81
   5   1  -7   -0.08    0.50
  -5   1   7   -0.13    0.83
   5  -1  -7   -0.11    0.61
   5  -1  -6  551.73   17.76
   5   1  -6  558.45   17.46
  -5   1   6  557.12   18.01
   5   1  -5   66.57    2.88
   5  -1  -5   65.06    3.10
  -5   1   5   65.68    3.25
  -5   1   4  583.00   18.68
  -5   1   3  201.18    7.35
  -5   1   2   63.99    3.14
  -5   1   1  664.52   21.03
  -5   1   0   22.17    1.76
   5   1   0   20.80    1.58
  -5   1  -1   17.03    1.61
   5   1   1   19.50    1.54
  -5   1  -2  116.55    4.81
   5   1   2  110.70    4.63
  -5   1  -3   16.74    1.68
   5   1   3   20.22    1.62
  -5   1  -4   13.71    1.52
   5   1   4   14.71    1.46
  -5   1  -5  104.90    4.67
   5   1   5  100.81    4.52
  -5   1  -6   -0.04    0.47
  -5  -1  -6    0.09    0.40
   5   1   6   -0.43    0.85
  -5   1  -7    5.92    0.70
  -5  -1  -7    6.04    0.60
   5  -1   7    5.72    0.65
   5   1   7    6.74    0.64
   5   1   7    5.59    1.16
   5   1   8    2.00    0.98
   5   1   8    1.37    0.54
  -5   1  -8    0.81    0.53
   5   1   9   -0.36    0.85
   5   1   9    0.40    0.53
  -5   1  -9   -0.05    0.57
   5   1  10   54.94    2.24
  -5   1 -10   61.03    2.37
   5   1  11   25.55    1.33
  -5   1 -11   26.53    1.43
   5   1  12   48.03    2.03
  -5   1 -12   48.13    2.12
   5   1  13    4.83    0.73
  -5   1 -13    5.81    0.80
   5   1  14    6.91    0.77
  -5   1 -14    6.92    0.83
  -5   1 -15   26.36    1.44
   5   1  15   27.80    1.38
   5   1  16    0.16    0.53
   5   1  17    1.96    0.54
   5   1  18    0.09    0.43
   5   1  19    0.40    0.35
   5  -2 -24    0.18    0.21
   5  -2 -23    0.04    0.31
  -5  -2  23    0.47    0.32
   5   2 -23    0.25    0.28
   5  -2 -23    0.04    0.32
   5   2 -23    0.04    0.33
  -5   2  22    1.76    0.35
  -5  -2  22    2.72    0.48
   5  -2 -22    2.45    0.47
  -5   2  21    4.18    0.53
  -5  -2  21    5.30    0.66
   5  -2 -21    4.76    0.62
   5  -2 -21    4.22    0.51
   5  -2 -20    0.26    0.44
  -5   2  20    0.35    0.50
  -5  -2  20    1.19    0.59
   5  -2 -19   89.13    3.16
  -5  -2  19   97.24    3.22
  -5   2  19   88.79    3.10
  -5   2  18    0.76    0.51
   5  -2 -18    0.24    0.55
  -5  -2  18    0.27    0.66
  -5   2  17   43.59    1.85
   5  -2 -17   40.03    1.87
  -5  -2  17   43.04    1.82
  -5  -2  17   45.06    1.93
  -5   2  16    0.66    0.50
  -5  -2  16    0.44    0.54
   5  -2 -16    0.57    0.58
  -5   2  15    8.77    0.82
  -5  -2  15    9.95    0.84
   5  -2 -15   10.01    0.89
   5  -2 -14    2.48    1.03
  -5   2  14    0.97    0.51
  -5  -2  14    2.69    0.60
   5  -2 -14    2.36    0.63
   5  -2 -13   20.15    2.03
  -5   2  13   22.77    1.24
  -5  -2  13   22.81    1.19
   5   2 -13   24.45    1.18
   5  -2 -13   22.98    1.28
   5   2 -12   17.00    0.97
   5  -2 -12   19.08    1.12
  -5   2  12   19.75    1.09
   5  -2 -11  101.69    3.60
  -5   2  11  105.83    3.60
   5  -2 -11   99.17    4.75
   5  -2 -10    4.46    0.58
   5  -2 -10    4.28    1.09
  -5   2  10    4.43    0.56
   5  -2  -9    5.58    1.14
  -5  -2   8   13.48    0.81
   5  -2  -8   13.91    1.54
   5  -2  -8   14.45    1.52
  -5  -2   7   12.28    0.77
  -5  -2   7   14.66    1.52
  -5   2   7   15.05    1.56
   5  -2  -7   12.61    1.40
   5  -2  -6    0.25    0.68
  -5   2   6   -0.12    0.72
  -5  -2   6    0.62    0.85
  -5  -2   5   62.95    3.16
  -5   2   5   59.05    3.08
   5  -2  -5   62.53    3.14
   5   2  -5   64.27    2.63
  -5  -2   4    0.35    0.82
  -5   2   4   -0.12    0.82
  -5  -2   3  257.61    9.03
  -5   2   3  257.84    9.02
  -5  -2   2  745.57   23.26
  -5   2   2  732.66   23.23
  -5   2   1   19.75    1.65
  -5  -2   1   22.29    1.74
  -5   2   0    1.75    0.85
  -5  -2   0    1.53    0.84
   5  -2   0    2.40    0.72
   5   2   0    1.79    0.72
  -5  -2  -1   40.04    2.41
  -5   2  -1   42.15    2.46
   5  -2   1   40.01    2.28
   5   2   1   37.25    2.22
  -5   2  -2   16.05    1.56
  -5  -2  -2   15.29    1.55
   5   2   2   12.82    1.30
   5  -2   2   12.21    1.27
  -5   2  -3   89.91    4.12
  -5  -2  -3   89.70    4.16
   5  -2   3   90.20    4.00
   5   2   3   92.55    4.05
  -5   2  -4    2.50    1.00
  -5  -2  -4    3.08    1.00
  -5  -2  -4    2.54    0.49
  -5  -2  -5   51.20    1.95
   5  -2   5   53.95    2.89
   5   2   5   51.85    2.84
  -5   2  -5   50.95    2.96
  -5  -2  -5   48.80    2.94
   5  -2   6   93.24    4.21
   5   2   6   89.85    4.17
  -5   2  -6   93.66    4.35
  -5  -2  -6   88.34    4.30
  -5  -2  -6   85.43    3.00
   5  -2   6   87.45    3.01
  -5  -2  -6   83.82    3.00
   5   2   7   92.07    3.06
   5   2   7   95.73    4.34
   5  -2   7   84.16    3.01
   5  -2   7   93.13    4.29
  -5  -2  -7   85.72    3.02
  -5  -2  -7   85.26    3.10
  -5   2  -7   84.76    3.10
   5  -2   8    8.43    1.30
   5   2   8    6.34    1.23
   5  -2   8    8.70    0.74
   5   2   8    7.93    0.71
  -5  -2  -8    7.77    0.78
  -5  -2  -8    7.37    0.68
  -5   2  -8    7.13    0.76
  -5  -2  -9    0.67    0.59
  -5   2  -9    0.81    0.57
  -5  -2  -9    0.04    0.46
   5  -2   9    0.88    0.51
   5   2   9    0.48    0.53
   5  -2   9    1.06    0.90
   5   2   9   -0.18    1.01
  -5   2 -10    9.49    0.88
   5  -2  10    7.03    0.77
   5   2  10    7.81    0.80
  -5  -2 -10    8.06    0.82
  -5  -2 -11   18.53    1.17
  -5   2 -11   20.26    1.23
   5   2  11   19.91    1.14
   5  -2  11   17.00    1.09
  -5  -2 -12   46.20    2.00
  -5   2 -12   43.57    1.96
   5  -2  12   42.79    1.87
   5   2  12   43.66    1.89
   5   2  13    1.98    0.63
   5  -2  13    2.55    0.61
  -5  -2 -13    1.44    0.66
  -5   2 -13    2.89    0.71
  -5  -2 -14    9.63    0.89
  -5   2 -14    9.98    0.92
   5  -2  14   10.85    0.87
   5   2  14    8.96    0.83
   5  -2  15    0.86    0.59
   5   2  15    1.24    0.58
   5  -2  16    3.05    0.63
   5   2  16    3.68    0.63
   5  -2  17    1.13    0.50
   5   2  17    1.82    0.50
   5  -2  18    0.71    0.43
   5   2  18    0.43    0.41
   5  -2  19   18.32    0.83
   5   2  19   18.26    0.84
  -5  -3  23   20.49    0.86
   5   3 -22    7.49    0.50
   5  -3 -22    6.62    0.51
  -5   3  21    1.73    0.38
  -5  -3  21    1.53    0.55
   5  -3 -21    0.46    0.48
   5  -3 -21    0.73    0.41
  -5   3  20    2.16    0.48
  -5   3  20    1.79    0.49
  -5  -3  20    2.57    0.61
   5  -3 -20    2.08    0.57
   5  -3 -20    2.28    0.58
   5  -3 -19   25.40    1.29
  -5   3  19   23.56    1.21
  -5   3  19   23.08    1.17
  -5  -3  19   25.00    1.30
   5  -3 -18   14.69    1.04
  -5   3  18   14.23    0.97
  -5  -3  18   14.86    0.99
  -5  -3  18   16.13    1.08
   5  -3 -17    0.99    0.62
  -5   3  17    1.05    0.56
  -5  -3  17    0.47    0.69
  -5  -3  17    1.03    0.58
   5  -3 -16    1.49    0.64
  -5  -3  16    1.89    0.64
  -5   3  16    2.38    0.62
   5  -3 -15   16.88    2.02
   5  -3 -15   18.58    1.19
  -5  -3  15   18.71    1.16
  -5   3  15   20.80    1.21
   5  -3 -14   19.56    2.14
   5  -3 -14   22.23    1.31
  -5  -3  14   23.93    1.27
  -5   3  14   24.21    1.31
   5  -3 -13   30.58    2.58
   5  -3 -13   32.64    1.57
  -5  -3  13   31.38    1.50
  -5   3  13   30.72    1.53
  -5   3  12    6.15    0.71
   5  -3 -12    6.60    0.75
   5  -3 -12    7.17    1.37
  -5   3  11   72.64    2.78
   5  -3 -11   74.46    2.76
   5  -3 -11   79.48    4.12
  -5   3  10    0.08    0.45
   5  -3 -10    1.03    0.50
   5  -3 -10    0.52    0.79
  -5   3   9    9.36    0.76
   5  -3  -9    9.52    0.75
  -5  -3   8    0.14    0.44
   5  -3  -8    0.16    0.82
  -5   3   8    1.44    0.47
   5  -3  -8    0.15    0.79
   5  -3  -8    0.52    0.46
   5  -3  -7    0.29    0.75
  -5  -3   7    1.64    0.45
   5  -3  -7    1.06    0.94
  -5   3   6   47.38    2.68
  -5  -3   6   43.11    2.59
  -5  -3   6   47.64    1.80
   5  -3  -6   45.67    2.71
   5  -3  -5    0.81    0.73
  -5  -3   5    0.49    0.42
  -5   3   5    0.95    0.75
  -5  -3   5    0.60    0.80
  -5  -3   4  135.34    5.34
  -5   3   4  131.18    5.29
   5  -3  -4  134.54    5.44
  -5  -3   3    5.19    1.06
  -5   3   3    3.78    0.94
  -5  -3   2   24.63    1.85
  -5   3   2   28.31    1.92
  -5   3   1  144.13    5.62
  -5  -3   1  144.79    5.65
   5  -3  -1  146.56    5.50
   5   3  -1  139.92    5.45
  -5  -3   0    0.24    0.82
  -5   3   0    0.71    0.81
   5  -3   0    1.47    0.74
   5   3   0    0.86    0.72
  -5  -3  -1  214.44    6.85
   5  -3   1  224.12    7.83
   5   3   1  225.11    7.86
  -5  -3  -1  214.98    6.86
  -5   3  -1  226.20    7.97
  -5  -3  -1  231.76    8.03
   5  -3   2   13.88    1.38
   5   3   2   14.46    1.37
  -5  -3  -2   15.92    0.89
  -5   3  -2   17.18    1.59
  -5  -3  -2   14.18    1.49
   5  -3   2   16.42    1.30
   5  -3   3  126.63    5.25
   5   3   3  136.31    5.30
   5  -3   3  126.75    4.85
  -5  -3  -3  128.91    4.28
  -5   3  -3  135.93    5.42
  -5  -3  -3  136.09    5.46
  -5  -3  -4    2.22    0.50
  -5  -3  -4    1.41    0.90
  -5   3  -4    0.98    0.84
   5  -3   4    1.38    0.83
   5   3   4    1.53    0.74
  -5   3  -5    0.33    0.41
  -5   3  -5   -0.15    0.89
  -5  -3  -5   -0.15    0.87
  -5  -3  -5   -0.18    0.47
  -5  -3  -5   -0.11    0.43
   5  -3   5    0.04    0.39
   5  -3   5   -0.27    0.72
   5   3   5    0.14    0.78
  -5  -3  -6   38.74    1.63
  -5   3  -6   36.97    2.54
  -5  -3  -6   37.01    2.57
   5  -3   6   38.11    2.48
   5  -3   6   38.32    1.61
   5  -3   6   39.06    1.56
   5   3   6   37.57    1.56
   5   3   6   38.80    2.49
  -5   3  -7   10.22    1.57
  -5  -3  -7   12.32    1.57
   5  -3   7   12.48    1.49
   5  -3   7   14.23    0.86
   5   3   7   12.39    0.84
   5   3   7   15.55    1.61
  -5  -3  -7   14.89    0.93
   5  -3   7   12.99    0.88
   5  -3   8    5.46    0.65
   5   3   8    4.23    0.61
   5   3   8    5.82    1.24
  -5   3  -8    3.45    1.07
  -5  -3  -8    4.92    1.24
  -5  -3  -8    4.96    0.65
  -5  -3  -8    5.93    0.72
  -5  -3  -9   79.06    2.96
  -5   3  -9   81.32    2.99
   5  -3   9   78.35    4.13
   5   3   9   76.62    4.10
   5  -3   9   78.97    2.88
   5   3   9   80.58    2.88
  -5  -3  -9   82.03    2.91
  -5   3 -10  152.59    5.17
  -5  -3 -10  154.77    5.17
   5  -3  10  153.40    5.07
   5   3  10  152.22    5.07
  -5  -3 -10  155.02    5.06
  -5   3 -11  103.14    3.68
  -5  -3 -11  101.31    3.66
   5   3  11  102.79    3.58
   5  -3  11   98.72    3.56
  -5  -3 -11  104.65    3.54
   5  -3  12   39.00    1.67
   5   3  12   36.29    1.65
  -5   3 -12   34.14    1.70
  -5  -3 -12   36.81    1.73
   5   3  13    7.16    0.76
   5  -3  13    7.61    0.77
  -5  -3 -13    7.96    0.82
   5  -3  14   39.96    1.71
   5   3  14   38.19    1.69
   5   3  15    1.86    0.56
   5  -3  15    0.81    0.54
   5  -3  16    1.42    0.46
   5   3  16    1.31    0.50
   5  -3  16    0.68    0.52
   5  -3  17    6.96    0.62
   5   3  17    7.58    0.63
   5   3  18    8.07    0.58
   5  -3  18    8.66    0.59
   5   3  19   16.33    0.71
  -5   3 -19   13.94    0.70
   5  -4 -23   30.10    1.10
   5  -4 -22    5.07    0.44
  -5  -4  22    6.49    0.53
   5  -4 -22    6.31    0.54
   5  -4 -21   15.28    0.86
  -5  -4  21   15.45    0.89
   5  -4 -20    0.34    0.48
  -5   4  20    0.68    0.45
  -5  -4  20    0.72    0.56
  -5   4  19    4.70    0.64
  -5   4  19    4.95    0.57
   5  -4 -18    0.88    0.61
  -5   4  18    1.08    0.56
  -5  -4  18    0.94    0.59
   5  -4 -17   58.92    2.40
  -5   4  17   57.08    2.34
  -5  -4  17   58.80    2.32
   5  -4 -16   28.52    1.48
  -5  -4  16   26.36    1.41
  -5   4  16   27.77    1.46
   5  -4 -15   13.72    1.92
   5  -4 -15   17.30    1.14
   5  -4 -15   15.60    1.86
  -5  -4  15   13.69    1.05
  -5  -4  15   16.44    1.12
  -5   4  15   16.37    1.10
   5  -4 -14    0.67    1.03
   5  -4 -14    0.86    0.59
   5  -4 -14    0.81    0.85
  -5  -4  14    0.83    0.63
  -5  -4  14    0.19    0.59
  -5   4  14    0.21    0.54
   5  -4 -13    0.88    1.01
   5  -4 -13    1.94    0.64
   5  -4 -13    1.22    0.97
  -5  -4  13    0.71    0.62
  -5  -4  13    1.79    0.63
  -5   4  13    0.46    0.54
  -5   4  12   19.86    1.22
   5  -4 -12   18.56    2.11
   5  -4 -12   20.84    1.23
   5  -4 -11    3.44    1.15
   5  -4 -10    0.19    0.86
   5  -4  -9    7.14    1.35
   5  -4  -9    8.84    0.78
   5  -4  -9    9.07    0.78
  -5   4   8    0.74    0.47
   5  -4  -8    0.72    0.47
   5  -4  -8   -0.18    0.88
   5  -4  -8    1.54    0.96
   5  -4  -8    0.90    0.46
  -5   4   7  117.82    3.98
  -5  -4   7  116.52    3.92
   5  -4  -7  116.14    3.92
   5  -4  -7  121.13    5.33
   5  -4  -7  118.75    5.31
   5  -4  -6  113.95    5.08
  -5  -4   6  110.31    4.76
  -5  -4   6  115.25    3.80
  -5  -4   6  111.91    3.80
   5  -4  -5   53.46    3.05
  -5  -4   5   52.93    2.82
  -5  -4   5   54.50    2.02
  -5   4   5   49.07    2.74
   5  -4  -4   17.72    1.63
  -5  -4   4   16.87    1.49
  -5   4   4   17.26    1.51
  -5  -4   4   15.84    0.92
  -5   4   3    5.51    0.97
  -5  -4   3    7.55    1.11
  -5  -4   3    6.67    0.61
   5  -4  -2   88.85    3.79
  -5  -4   2   91.69    3.93
  -5   4   2   94.87    3.96
  -5  -4   2   85.99    3.04
  -5   4   1  147.66    5.68
  -5  -4   1  147.44    5.71
   5  -4  -1  146.79    5.57
   5   4  -1  144.25    5.56
  -5   4   0    2.72    0.85
  -5  -4   0    1.67    0.82
   5  -4   0    1.83    0.74
   5  -4   0    2.01    0.68
   5   4   0    2.06    0.74
   5  -4   1  104.73    4.37
   5  -4   1  105.71    4.34
   5   4   1  104.11    4.33
  -5  -4  -1  101.23    3.50
  -5   4  -1  101.15    4.40
  -5  -4  -1  107.80    4.49
  -5  -4  -2    0.40    0.40
  -5   4  -2    0.66    0.41
   5   4   2   -0.58    0.72
   5  -4   2    0.34    0.70
  -5  -4  -2   -0.26    0.72
  -5   4  -2    0.89    0.82
   5  -4   2    0.55    0.59
  -5  -4  -2    0.35    0.47
  -5  -4  -3   45.37    1.87
   5  -4   3   45.01    2.37
  -5  -4  -3   48.30    1.84
  -5   4  -3   48.39    1.84
   5  -4   3   49.19    1.84
  -5  -4  -3   44.17    1.86
  -5   4  -3   50.65    2.78
  -5  -4  -3   47.42    2.72
  -5   4  -4    5.49    0.57
  -5   4  -4    2.39    0.92
  -5  -4  -4    5.26    1.09
   5  -4   4    3.88    0.53
   5  -4   4    4.14    0.97
   5   4   4    3.44    0.94
  -5  -4  -4    3.99    0.62
  -5  -4  -4    4.03    0.60
  -5   4  -5   17.01    1.70
  -5  -4  -5   21.49    1.88
  -5   4  -5   16.30    0.96
   5   4   5   16.43    1.60
   5  -4   5   18.04    1.00
   5  -4   5   17.94    0.91
   5  -4   5   19.58    1.72
  -5  -4  -5   18.57    1.06
  -5  -4  -5   14.05    0.98
  -5  -4  -6   -0.16    0.79
  -5   4  -6   -0.48    0.95
   5   4   6    0.40    0.44
   5  -4   6   -0.43    0.76
   5   4   6   -1.45    0.87
   5  -4   6    0.28    0.46
   5  -4   6    0.56    0.44
  -5  -4  -6    0.37    0.54
  -5   4  -7    5.73    1.25
  -5  -4  -7    3.56    1.08
  -5  -4  -7    8.93    0.81
   5  -4   7    7.33    0.71
   5   4   7    5.56    1.18
   5  -4   7    5.80    1.17
   5  -4   7    5.66    0.64
   5   4   7    7.07    0.66
  -5   4  -8    1.96    0.95
  -5  -4  -8    2.74    0.63
  -5  -4  -8    1.97    0.99
   5   4   8    2.67    0.55
   5  -4   8    2.68    0.54
   5  -4   8    1.94    0.95
   5   4   8    1.64    0.87
  -5  -4  -9  202.80    6.65
  -5   4  -9  216.17    8.33
  -5  -4  -9  186.85    8.08
   5  -4   9  206.39    6.57
   5   4   9  210.37    6.58
  -5  -4 -10   10.74    0.89
  -5  -4 -10    8.82    1.48
  -5   4 -10   12.14    1.71
   5  -4  10   10.81    0.83
   5   4  10    9.26    0.80
  -5  -4 -11    8.30    0.80
  -5  -4 -11    7.02    1.41
  -5   4 -11    7.43    1.45
   5  -4  11    9.12    0.76
   5   4  11    8.51    0.76
  -5  -4 -12   53.79    2.14
   5  -4  12   54.42    2.06
   5  -4  12   55.41    2.16
   5   4  12   54.70    2.15
   5   4  13    0.16    0.53
   5  -4  13    0.12    0.55
  -5  -4 -13    0.19    0.50
   5  -4  14  123.52    4.15
   5   4  14  123.77    4.15
   5  -4  15   63.18    2.37
   5   4  15   66.56    2.39
   5  -4  16    2.48    0.52
   5  -4  16    1.70    0.48
   5   4  16    2.29    0.49
   5  -4  17   16.85    0.81
   5   4  17   16.35    0.83
   5   4  18    6.73    0.48
  -5  -4 -18    5.45    0.44
  -5   4 -18    5.38    0.47
   5  -5 -22   12.28    0.65
   5  -5 -22   13.35    0.65
   5  -5 -21    9.48    0.65
   5  -5 -21    9.14    0.63
  -5   5  21    8.01    0.58
   5  -5 -20   14.87    0.94
  -5   5  20   16.55    0.92
   5  -5 -19   27.69    1.37
   5  -5 -19   27.74    1.32
  -5   5  19   27.97    1.34
   5  -5 -18    2.57    0.64
  -5  -5  18    2.74    0.68
  -5  -5  18    2.20    0.61
   5  -5 -18    1.65    0.59
  -5   5  18    1.82    0.59
   5  -5 -17   37.11    1.78
  -5  -5  17   40.49    1.76
  -5  -5  17   38.77    1.75
   5  -5 -17   39.20    1.73
  -5   5  17   36.51    1.74
   5  -5 -16    0.92    0.64
  -5  -5  16    1.54    0.71
  -5  -5  16    0.62    0.61
   5  -5 -16    0.38    0.60
  -5   5  16    1.03    0.61
   5  -5 -15   74.07    2.80
  -5   5  15   66.74    2.73
  -5  -5  15   71.29    2.71
  -5  -5  15   68.82    2.68
   5  -5 -15   70.27    2.71
   5  -5 -14   30.93    1.61
  -5  -5  14   33.77    1.59
  -5  -5  14   32.75    1.55
   5  -5 -14   32.17    1.58
   5  -5 -14   28.73    2.69
   5  -5 -13   37.32    2.93
  -5  -5  13   40.08    1.79
  -5  -5  13   40.36    1.77
   5  -5 -13   41.34    1.81
   5  -5 -13   37.52    3.06
   5  -5 -12   12.04    1.76
   5  -5 -12   12.47    1.81
  -5  -5  12   14.08    0.98
   5  -5 -12   13.21    1.00
   5  -5 -11    0.85    0.93
   5  -5 -11    1.53    1.10
  -5   5  11    1.50    0.61
  -5  -5  11    2.07    0.60
   5  -5 -11    1.63    0.61
   5  -5 -10    0.28    0.50
   5  -5 -10   -0.21    0.90
   5  -5 -10    1.05    0.90
  -5   5  10    0.05    0.53
  -5  -5  10   -0.26    0.52
   5  -5 -10    0.13    0.52
   5  -5  -9    0.20    0.99
  -5   5   9    0.37    0.51
   5  -5  -9    0.81    0.54
   5  -5  -9   -1.80    1.07
  -5  -5   8    2.46    0.54
  -5   5   8    2.59    0.57
   5  -5  -8    2.30    1.02
   5  -5  -8    1.90    0.96
   5  -5  -8    2.24    0.54
   5  -5  -7   79.01    4.11
   5  -5  -7   79.43    4.16
  -5   5   7   75.92    2.82
  -5  -5   7   76.41    2.74
   5  -5  -7   77.65    2.78
   5  -5  -6    1.92    0.46
  -5  -5   6    2.39    0.55
  -5   5   6    1.74    0.48
   5  -5  -6    3.70    1.12
   5  -5  -6    1.76    0.96
  -5  -5   6    2.75    0.50
  -5  -5   5   28.97    1.33
  -5   5   5   28.13    1.33
   5  -5  -5   27.24    2.21
  -5  -5   5   28.89    1.30
  -5  -5   5   28.92    1.32
  -5  -5   5   29.87    1.33
  -5  -5   5   25.42    1.88
  -5  -5   4   17.78    0.98
  -5   5   4   16.19    0.96
   5  -5  -4   15.99    1.76
  -5  -5   4   17.66    0.97
  -5  -5   4   15.46    1.42
  -5  -5   4   16.46    0.94
  -5   5   4   14.79    1.40
   5  -5  -4   12.44    1.61
   5  -5  -3  182.37    6.66
   5  -5  -3  184.90    7.28
   5  -5  -3  192.85    7.28
  -5  -5   3  187.36    6.77
  -5   5   3  180.03    6.72
  -5  -5   3  181.33    5.83
  -5  -5   3  180.14    5.84
   5  -5  -2    9.64    1.06
   5   5  -2    8.13    1.06
   5  -5  -2    8.17    1.28
  -5  -5   2   10.54    1.15
  -5   5   2    9.95    1.14
  -5  -5   2    9.39    0.75
  -5  -5   2    9.34    0.71
  -5  -5   2    8.43    0.71
   5  -5  -1    3.93    0.95
  -5  -5   1    7.61    1.04
  -5   5   1    6.04    0.93
  -5  -5   1    3.00    0.51
  -5  -5   1    4.03    0.60
  -5  -5   1    4.29    0.58
   5  -5  -1    5.44    0.83
   5   5  -1    4.37    0.87
   5  -5   0  152.41    6.07
   5  -5   0  159.78    5.80
   5   5   0  155.66    5.79
  -5  -5   0  144.98    4.93
  -5   5   0  158.97    5.89
  -5  -5   0  155.19    5.87
  -5  -5   0  149.99    4.95
  -5  -5  -1   88.82    3.13
   5  -5   1   96.28    4.00
   5   5   1   94.25    4.01
   5  -5   1   99.82    4.27
  -5   5  -1   93.91    4.08
  -5  -5  -1   95.27    4.11
   5  -5   2  127.51    5.01
  -5  -5  -2  118.34    3.95
  -5   5  -2  119.67    3.99
  -5  -5  -2  116.43    4.02
  -5   5  -2  122.28    4.99
  -5  -5  -2  123.23    4.99
  -5  -5  -3   39.73    1.80
   5  -5   3   45.06    2.42
  -5  -5  -3   43.64    1.73
   5  -5   3   44.45    1.79
   5  -5   3   48.22    2.56
   5   5   3   45.19    2.51
  -5   5  -3   43.75    1.75
  -5  -5  -3   45.61    1.85
  -5   5  -3   42.12    2.56
  -5  -5  -3   50.21    2.70
  -5  -5  -4    2.50    0.50
  -5   5  -4    1.73    0.49
   5   5   4    2.92    0.94
   5  -5   4    3.24    0.45
   5  -5   4    3.23    0.92
   5  -5   4    3.25    0.55
  -5   5  -4    2.62    0.49
  -5  -5  -4    3.64    0.96
  -5   5  -4    1.96    0.91
  -5  -5  -4    2.95    0.66
  -5  -5  -4    2.12    0.55
  -5  -5  -5   11.69    1.44
  -5   5  -5   11.44    0.79
  -5   5  -5    9.91    1.37
  -5  -5  -5   12.28    0.93
  -5   5  -5   12.94    0.84
   5  -5   5   11.46    1.34
   5   5   5   12.66    1.42
   5  -5   5   12.12    0.75
   5   5   5   11.92    0.77
   5  -5   5   11.51    0.83
   5  -5   6   56.38    2.09
   5   5   6   57.26    2.10
   5  -5   6   54.14    3.07
   5   5   6   59.11    3.16
   5  -5   6   55.85    2.23
  -5  -5  -6   56.40    2.27
  -5   5  -6   58.14    3.23
  -5  -5  -6   60.57    3.29
  -5  -5  -7   18.91    1.89
  -5  -5  -7   20.73    1.23
   5  -5   7   22.10    1.20
   5  -5   7   21.80    1.91
   5  -5   7   23.02    1.09
   5   5   7   21.64    1.94
   5   5   7   22.54    1.09
   5  -5   8   67.94    2.44
   5   5   8   65.84    2.43
  -5  -5  -8   67.25    2.58
  -5   5  -8   64.36    3.61
  -5  -5  -8   65.59    3.63
   5   5   9    9.08    0.75
   5  -5   9    8.04    0.71
  -5  -5  -9   10.34    0.89
  -5   5  -9   10.26    1.49
  -5  -5  -9    8.80    1.38
   5  -5  10  208.77    6.59
   5   5  10  210.49    6.60
  -5  -5 -10  208.60    6.71
  -5   5 -10  186.66    8.09
  -5  -5 -10  193.23    8.14
   5  -5  11    0.08    0.49
   5   5  11    0.54    0.49
  -5  -5 -11    0.41    0.59
  -5  -5 -11   -0.37    0.81
   5  -5  11    0.54    0.46
   5  -5  12   24.31    1.14
  -5  -5 -12   24.64    1.27
   5  -5  12   21.80    1.16
   5   5  12   21.34    1.15
  -5  -5 -13    1.77    0.56
   5  -5  13    2.09    0.53
   5   5  13    2.52    0.57
  -5  -5 -14    4.45    0.57
   5   5  14    5.58    0.61
   5  -5  14    5.07    0.60
   5   5  15    0.61    0.45
   5   5  16    1.58    0.41
   5  -5  16    2.35    0.51
   5   5  17    0.37    0.31
   5  -5  17    1.01    0.40
   5  -5  18   -0.01    0.27
  -5  -5 -18    0.04    0.26
   5  -6 -21    9.71    0.61
   5  -6 -21    8.50    0.56
  -5   6  21    8.88    0.56
   5  -6 -20    6.90    0.63
  -5  -6  20    7.87    0.64
   5  -6 -20    7.23    0.60
  -5   6  20    6.30    0.58
   5  -6 -19   20.58    1.11
  -5  -6  19   21.45    1.06
   5  -6 -19   19.12    1.03
  -5   6  19   18.84    1.05
   5  -6 -18   10.00    0.87
   5  -6 -18   10.87    0.83
  -5  -6  18   11.51    0.87
   5  -6 -17    4.03    0.72
   5  -6 -17    4.18    0.67
  -5  -6  17    3.79    0.71
  -5  -6  17    3.23    0.66
   5  -6 -16    2.88    0.71
   5  -6 -16    3.30    0.66
  -5  -6  16    3.93    0.74
  -5  -6  16    3.18    0.72
   5  -6 -15    3.54    0.67
  -5  -6  15    3.48    0.70
  -5  -6  15    3.32    0.75
  -5   6  14   48.47    2.09
  -5  -6  14   46.33    2.02
  -5  -6  14   45.95    1.96
   5  -6 -14   47.74    2.03
   5  -6 -13   14.97    1.90
   5  -6 -13   12.87    1.90
  -5   6  13   13.61    1.05
  -5  -6  13   14.99    1.06
  -5  -6  13   13.97    0.99
   5  -6 -13   13.05    0.98
   5  -6 -12   59.86    2.49
   5  -6 -12   58.38    3.81
   5  -6 -12   61.70    4.01
  -5   6  12   63.81    2.53
  -5  -6  12   62.34    2.39
   5  -6 -12   63.42    2.46
   5  -6 -11   34.88    2.96
   5  -6 -11   40.24    1.83
   5  -6 -11   38.69    3.08
  -5   6  11   43.39    1.86
  -5  -6  11   36.47    1.67
   5  -6 -11   43.19    1.80
   5  -6 -10   18.03    2.14
   5  -6 -10   16.94    1.10
  -5   6  10   17.35    1.12
   5  -6 -10   16.91    2.07
  -5  -6  10   17.14    1.02
   5  -6 -10   18.23    1.10
  -5  -6  10   17.75    0.97
   5  -6  -9    0.22    1.01
   5  -6  -9    1.13    0.57
  -5  -6   9    0.52    0.49
  -5   6   9   -0.10    0.48
   5  -6  -9    0.65    0.94
  -5  -6   9    0.14    0.47
   5  -6  -9    0.39    0.49
  -5  -6   9   -0.11    0.42
   5  -6  -8   -0.42    0.94
   5  -6  -8    0.13    0.50
  -5  -6   8    0.24    0.51
  -5   6   8   -0.28    0.54
   5  -6  -8   -0.21    0.89
  -5  -6   8   -0.19    0.45
   5  -6  -8    0.47    0.53
  -5  -6   8    0.37    0.44
  -5  -6   7   73.99    2.70
  -5   6   7   72.92    2.74
   5  -6  -7   75.54    4.19
   5  -6  -7   81.15    4.30
   5  -6  -7   73.46    2.71
   5  -6  -7   71.55    2.70
  -5  -6   7   74.05    2.65
   5  -6  -6   13.07    0.88
  -5  -6   6   12.91    0.84
   5  -6  -6   12.98    0.86
  -5  -6   6   13.77    0.91
  -5   6   6   13.05    0.91
   5  -6  -6   13.02    0.79
   5  -6  -6   13.46    1.64
  -5  -6   6   12.18    0.86
  -5  -6   5    0.97    0.49
   5  -6  -5    1.08    0.45
  -5  -6   5    0.92    0.50
  -5   6   5    0.91    0.49
   5  -6  -5    1.21    0.40
   5  -6  -5    0.38    0.79
  -5  -6   5    0.88    0.49
  -5  -6   5    1.16    0.49
   5   6  -4   53.31    2.71
   5  -6  -4   58.85    2.73
   5  -6  -4   53.42    3.32
   5  -6  -4   56.00    2.08
  -5   6   4   55.42    2.14
  -5  -6   4   55.65    2.12
  -5  -6   4   52.83    2.11
  -5  -6   4   54.41    2.11
  -5  -6   3   14.01    0.91
   5  -6  -3   15.73    1.73
   5  -6  -3   13.73    0.82
   5  -6  -3   15.89    1.27
   5   6  -3   14.90    1.30
   5  -6  -3   16.51    0.87
  -5   6   3   15.42    0.93
  -5  -6   3   15.31    0.93
  -5  -6   3   13.75    0.89
  -5  -6   3   14.31    0.92
  -5  -6   3   13.53    1.29
  -5  -6   2   98.55    3.45
   5  -6  -2  103.29    4.10
   5   6  -2  103.90    4.18
   5  -6  -2  100.42    4.76
   5  -6  -2   94.26    3.33
  -5  -6   2  106.00    3.50
   5  -6  -2  101.51    3.42
  -5   6   2  101.58    3.46
  -5  -6   2   99.07    3.46
  -5  -6   2   96.83    4.15
  -5  -6   2   99.50    3.44
  -5  -6   2  103.65    3.48
  -5  -6   1   32.51    1.49
   5  -6  -1   35.18    2.46
  -5   6   1   37.60    1.50
   5  -6  -1   33.63    1.42
   5  -6  -1   35.32    1.97
   5   6  -1   32.35    1.97
   5  -6  -1   35.21    2.56
  -5  -6   1   33.46    1.50
  -5  -6   1   30.99    1.45
  -5  -6   1   32.05    1.48
  -5  -6   1   35.33    2.06
  -5  -6   0   33.15    1.48
   5  -6   0   32.16    1.92
   5   6   0   35.03    2.04
   5  -6   0   33.93    2.40
  -5   6   0   32.26    1.42
   5  -6   0   32.00    1.39
  -5  -6   0   29.36    1.43
  -5  -6   0   30.54    1.99
  -5  -6   0   33.81    1.49
  -5  -6  -1  104.91    3.68
   5  -6   1  104.14    4.72
   5  -6   1  107.37    3.61
  -5   6  -1  102.43    3.59
   5  -6   1  109.80    4.34
  -5  -6  -1  105.95    3.66
  -5  -6  -1  107.41    4.45
  -5  -6  -1  109.03    3.69
  -5   6  -2   26.49    1.21
   5  -6   2   24.06    1.71
   5  -6   2   25.55    1.93
  -5  -6  -2   20.62    1.71
   5  -6   3    4.01    0.90
  -5  -6  -3    4.23    0.67
  -5   6  -3    3.41    0.52
  -5  -6  -3    3.66    0.87
   5  -6   4   15.75    1.50
  -5   6  -4   16.52    0.94
  -5  -6  -4   18.17    1.11
  -5  -6  -4   16.38    1.54
  -5  -6  -5    3.47    0.88
   5  -6   5    3.61    0.93
  -5  -6  -5    3.19    0.49
  -5  -6  -5    3.45    0.67
  -5  -6  -6   17.38    1.13
  -5  -6  -6   15.92    0.91
  -5  -6  -6   13.91    1.56
  -5  -6  -7   25.35    1.25
  -5  -6  -7   29.56    1.47
  -5  -6  -7   27.44    2.16
  -5  -6  -8   20.86    1.26
   5  -6   8   20.61    1.03
  -5  -6  -9   25.92    1.38
   5  -6   9   22.29    1.11
   5  -6  10   24.04    1.24
  -5  -6 -10   21.77    1.29
   5  -6  10   23.57    1.13
   5  -6  11    0.08    0.45
  -5  -6 -11    0.75    0.61
   5  -6  11    0.23    0.43
  -5  -6 -12    5.09    0.71
  -5  -6 -13    9.25    0.79
  -5  -6 -14    8.05    0.70
  -5  -6 -15    0.21    0.40
   5  -6  16   13.68    0.78
   5  -6  17    6.24    0.51
   5  -7 -21    3.31    0.37
  -5   7  21    3.03    0.34
   5  -7 -20    6.61    0.57
   5  -7 -19    3.33    0.57
   5  -7 -19    3.25    0.47
  -5  -7  19    4.77    0.56
   5  -7 -18   15.29    0.96
  -5  -7  18   13.53    0.87
   5  -7 -18   14.88    0.86
  -5  -7  17   27.07    1.28
  -5  -7  17   26.25    1.33
   5  -7 -17   26.73    1.28
  -5   7  17   27.64    1.36
  -5  -7  16   21.13    1.17
   5  -7 -16   23.60    1.20
  -5   7  16   20.03    1.24
  -5  -7  15    3.14    0.64
   5  -7 -15    3.71    0.65
  -5   7  15    3.68    0.71
   5  -7 -14   -0.21    0.63
  -5  -7  14    0.57    0.56
   5  -7 -14   -0.14    0.54
  -5   7  14    0.79    0.64
   5  -7 -13   10.35    0.93
  -5   7  13   11.43    0.96
  -5  -7  13    8.96    0.83
   5  -7 -13   10.82    0.91
   5  -7 -12   92.73    3.36
   5  -7 -12   84.51    4.80
   5  -7 -12   85.26    3.12
   5  -7 -12   78.55    4.85
  -5   7  12   92.32    3.35
  -5  -7  12   91.19    3.20
  -5  -7  12   94.00    3.32
   5  -7 -12   93.59    3.29
   5  -7 -11    2.10    1.16
   5  -7 -11    3.79    0.68
  -5   7  11    4.17    0.73
   5  -7 -11    3.48    0.57
   5  -7 -11    1.94    1.13
  -5  -7  11    4.04    0.63
   5  -7 -11    3.68    0.67
   5  -7 -10   18.15    1.14
   5  -7 -10   16.84    2.11
  -5   7  10   18.52    1.15
  -5  -7  10   20.91    1.12
  -5  -7  10   18.43    1.02
   5  -7 -10   17.00    1.10
   5  -7  -9    6.96    1.51
   5  -7  -9    5.14    0.71
  -5  -7   9    7.47    0.77
  -5   7   9    5.83    0.74
  -5  -7   9    5.19    0.61
   5  -7  -9    7.34    0.75
  -5  -7   8    0.88    0.57
  -5   7   8    0.82    0.56
   5  -7  -8    0.49    0.41
   5  -7  -8    0.53    0.52
  -5  -7   8    0.92    0.44
   5  -7  -8    0.91    0.99
   5  -7  -8    0.18    0.51
  -5  -7   7  110.99    3.75
  -5   7   7  104.42    3.75
   5  -7  -7  110.67    5.41
   5  -7  -7  105.41    3.64
   5  -7  -7  108.23    3.72
  -5  -7   7  109.40    3.65
   5  -7  -7  103.01    5.38
   5  -7  -7  104.24    3.70
  -5  -7   6   25.59    1.33
  -5   7   6   26.74    1.33
   5  -7  -6   26.02    2.38
   5  -7  -6   25.03    1.22
  -5  -7   6   25.14    1.23
   5  -7  -6   26.49    1.27
   5  -7  -5    9.85    1.53
   5  -7  -5    6.64    0.64
  -5  -7   5    6.46    0.76
   5  -7  -5    7.21    0.64
   5  -7  -5    7.68    1.39
  -5   7   5    7.65    0.71
  -5  -7   5    6.89    0.68
  -5  -7   5    7.39    0.70
  -5  -7   5    6.38    0.69
   5  -7  -4   15.39    1.89
   5  -7  -4   16.99    0.94
   5  -7  -4   18.50    1.01
  -5   7   4   17.73    1.03
   5  -7  -4   18.28    2.00
   5  -7  -4   18.60    1.02
   5  -7  -4   18.64    1.98
  -5  -7   4   16.57    1.01
  -5  -7   4   18.82    1.05
  -5  -7   4   18.01    0.96
  -5  -7   4   19.22    1.04
  -5  -7   3   21.23    1.13
  -5  -7   3   19.79    1.05
   5  -7  -3   23.26    2.16
  -5  -7   3   21.18    1.18
   5  -7  -3   21.60    1.11
  -5   7   3   20.61    1.10
   5  -7  -3   22.82    2.12
   5  -7  -3   18.01    1.97
  -5  -7   3   20.95    1.14
  -5  -7   3   19.47    1.10
  -5  -7   3   21.06    1.13
  -5  -7   2   48.14    1.88
  -5  -7   2   44.57    1.89
   5  -7  -2   46.18    3.06
  -5  -7   2   45.33    1.94
   5  -7  -2   46.05    1.88
  -5   7   2   46.25    1.88
   5  -7  -2   49.11    3.16
  -5  -7   2   47.74    1.92
  -5  -7   2   44.59    1.86
  -5  -7   2   50.05    1.93
  -5  -7   1    7.94    0.73
   5  -7  -1    8.17    1.33
  -5  -7   1    8.36    0.82
   5  -7  -1    6.59    1.33
  -5  -7   1    7.09    0.69
  -5  -7   1    6.28    0.68
  -5  -7   1    8.83    0.79
  -5   7   1    7.36    0.67
   5  -7  -1    7.01    0.66
  -5  -7   0   18.54    1.08
   5  -7   0   18.27    1.88
  -5   7   0   18.11    0.99
   5  -7   0   17.30    1.00
   5  -7   0   18.69    1.88
  -5  -7   0   16.41    1.06
  -5  -7   0   16.97    1.00
  -5  -7   0   19.05    1.08
  -5  -7  -1   13.66    0.94
   5  -7   1   13.09    1.57
   5  -7   1   12.04    0.85
  -5   7  -1   13.13    0.84
   5  -7   1   11.41    1.65
  -5  -7  -1   12.75    0.94
  -5  -7  -1   13.74    0.88
  -5  -7  -1   14.23    0.96
   5  -7   1   13.98    0.92
  -5  -7  -2  134.17    4.53
  -5  -7  -2  129.98    4.50
   5  -7   2  135.30    4.49
   5  -7   3   10.72    0.84
   5  -7   4    9.54    0.82
  -5  -7  -5   28.08    1.48
   5  -7   5   27.42    1.40
   5  -7   6   73.08    2.79
  -5  -7  -6   75.81    2.87
  -5  -7  -7    1.74    0.70
  -5  -7  -8   25.53    1.40
   5  -7   8   24.19    1.33
  -5  -7  -9    0.51    0.64
   5  -7   9    0.96    0.52
   5  -7  10   93.04    3.32
  -5  -7 -10   93.18    3.39
   5  -7  11   12.32    0.85
  -5  -7 -11   13.98    1.01
  -5  -7 -12   15.24    1.03
  -5  -7 -13   19.97    1.10
  -5  -7 -14    0.73    0.48
  -5  -7 -15   15.02    0.80
   5  -7  16    4.44    0.50
  -5  -7 -17    9.45    0.52
  -5  -7 -17   11.21    0.59
   5  -8 -20    1.47    0.35
  -5   8  20    1.11    0.32
  -5   8  19   14.10    0.76
  -5   8  18    2.91    0.51
   5  -8 -17    4.35    0.64
  -5   8  17    6.45    0.67
   5  -8 -16    5.05    0.70
  -5  -8  16    5.38    0.62
   5  -8 -16    4.33    0.59
  -5   8  16    5.82    0.71
   5  -8 -15   30.63    1.47
  -5  -8  15   26.50    1.31
  -5  -8  15   28.96    1.43
   5  -8 -15   30.25    1.36
  -5   8  15   29.67    1.47
   5  -8 -14   15.91    1.09
  -5  -8  14   15.30    0.95
  -5  -8  14   17.84    1.10
   5  -8 -14   16.27    0.99
  -5   8  14   15.57    1.07
   5  -8 -13   21.79    1.27
  -5   8  13   21.38    1.26
  -5  -8  13   21.42    1.13
  -5  -8  13   20.35    1.22
   5  -8 -13   22.38    1.18
   5  -8 -12    2.24    0.65
  -5   8  12    0.98    0.59
   5  -8 -12    1.54    0.48
  -5  -8  12    0.94    0.50
  -5  -8  12    1.27    0.64
   5  -8 -12    1.77    0.57
   5  -8 -11   42.45    1.96
   5  -8 -11   46.24    1.88
  -5   8  11   47.24    2.02
  -5  -8  11   45.50    1.79
  -5  -8  11   45.72    1.96
   5  -8 -11   45.95    1.92
   5  -8 -10    0.96    1.06
   5  -8 -10    0.30    0.53
  -5  -8  10   -0.18    0.55
  -5   8  10    0.20    0.55
   5  -8 -10    0.63    0.51
   5  -8 -10   -0.73    0.97
  -5  -8  10   -0.03    0.42
   5  -8 -10   -0.09    0.53
   5  -8  -9    0.24    1.04
   5  -8  -9    1.72    0.48
  -5   8   9    1.96    0.63
   5  -8  -9    1.44    1.07
   5  -8  -9    1.43    0.58
  -5  -8   9    0.87    0.58
   5  -8  -8    9.07    1.64
   5  -8  -8   11.20    0.82
  -5   8   8   12.59    0.92
   5  -8  -8   10.65    0.85
   5  -8  -8    8.36    1.62
  -5  -8   8   11.73    0.94
  -5  -8   7   19.63    1.18
  -5   8   7   19.78    1.16
   5  -8  -7   19.69    2.19
   5  -8  -7   17.98    1.06
   5  -8  -7   20.12    1.10
   5  -8  -7   17.19    2.14
  -5  -8   7   20.55    1.05
  -5  -8   6   73.99    2.75
   5  -8  -6   69.17    4.15
   5  -8  -6   70.81    2.65
   5  -8  -6   70.83    2.62
  -5  -8   6   69.80    2.59
  -5   8   6   74.79    2.73
   5  -8  -5   98.72    3.37
  -5   8   5   94.84    3.33
   5  -8  -5   90.11    3.20
   5  -8  -5  101.60    5.12
   5  -8  -5   93.94    4.89
   5  -8  -5   92.85    3.31
   5  -8  -5   96.68    5.02
   5  -8  -5   87.79    3.19
  -5  -8   5   94.04    3.26
  -5  -8   5   93.44    3.21
  -5  -8   4   27.26    1.30
  -5  -8   4   29.36    1.35
   5  -8  -4   26.74    2.49
   5  -8  -4   27.11    1.36
  -5   8   4   28.66    1.36
   5  -8  -4   25.62    2.36
   5  -8  -4   27.73    2.48
   5  -8  -4   27.08    1.35
   5  -8  -4   24.35    1.25
  -5  -8   4   31.31    1.37
  -5  -8   3  194.18    6.29
  -5  -8   3  201.25    6.34
   5  -8  -3  196.65    8.14
  -5  -8   3  191.90    6.39
   5  -8  -3  194.75    6.37
  -5   8   3  194.14    6.32
   5  -8  -3  183.58    7.94
   5  -8  -3  198.33    6.36
   5  -8  -3  194.44    8.15
   5  -8  -3  201.05    6.34
  -5  -8   3  192.95    6.29
  -5  -8   3  197.36    6.32
  -5  -8   2    4.93    0.65
  -5  -8   2    4.09    0.64
   5  -8  -2    3.09    1.14
  -5  -8   2    4.17    0.69
   5  -8  -2    4.16    0.62
  -5   8   2    4.63    0.58
   5  -8  -2    3.16    1.11
   5  -8  -2    1.79    0.93
   5  -8  -2    3.61    0.59
  -5  -8   2    3.45    0.66
  -5  -8   2    3.95    0.63
  -5  -8   2    3.48    0.59
  -5  -8   1    4.18    0.70
  -5   8   1    2.63    0.50
   5  -8  -1    3.46    0.59
   5  -8  -1    4.58    1.17
   5  -8  -1    4.67    1.14
  -5  -8   1    2.71    0.64
  -5  -8   1    3.42    0.58
  -5  -8   1    4.35    0.63
  -5  -8   1    2.93    0.62
  -5  -8   1    3.27    0.63
   5  -8   0   24.45    1.27
   5  -8   0   23.22    1.23
   5  -8   0   25.80    2.32
  -5  -8   0   22.32    1.26
  -5  -8   0   23.48    1.18
  -5  -8   0   23.57    1.26
   5  -8   1  109.56    3.85
   5  -8   1  114.60    5.41
   5  -8   1  107.91    3.80
  -5  -8  -1  114.45    3.87
  -5  -8  -1  106.03    3.72
  -5  -8  -1  111.83    3.85
   5  -8   2   30.98    1.46
  -5  -8  -2   33.01    1.55
  -5  -8  -2   29.06    1.36
  -5  -8  -2   30.03    1.49
   5  -8   3    6.88    1.30
   5  -8   3    6.93    0.73
   5  -8   3    7.04    0.77
  -5  -8  -3    5.93    0.62
  -5  -8  -3    6.59    0.76
  -5  -8  -3    5.59    0.77
   5  -8   4   22.12    2.21
   5  -8   4   23.92    1.27
   5  -8   4   26.27    1.38
  -5  -8  -4   23.57    1.16
   5  -8   5    3.58    1.07
  -5  -8  -5    3.43    0.52
   5  -8   5    2.83    0.61
   5  -8   6   12.26    0.93
  -5  -8  -6   15.47    1.11
   5  -8   7    8.55    0.82
  -5  -8  -7    9.50    0.95
   5  -8   8   37.63    1.72
  -5  -8  -8   35.95    1.76
  -5  -8  -9    0.99    0.68
   5  -8   9    0.85    0.56
  -5  -8 -10    5.96    0.83
   5  -8  10    5.43    0.65
   5  -8  11   65.37    2.46
  -5  -8 -11   68.66    2.57
  -5  -8 -12    0.95    0.61
  -5  -8 -13   28.14    1.30
  -5  -8 -14    0.23    0.44
   5  -8  15    3.38    0.49
  -5  -8 -15    2.06    0.40
  -5  -8 -15    3.22    0.47
  -5  -8 -16    0.17    0.27
   5  -8  16    0.27    0.35
  -5  -8 -16    0.43    0.31
   5  -9 -19    1.44    0.32
  -5   9  19    1.16    0.30
   5  -9 -18    1.43    0.39
  -5   9  18    1.65    0.39
   5  -9 -17   24.47    1.14
   5  -9 -17   24.69    1.03
  -5   9  17   23.67    1.12
   5  -9 -16    1.11    0.50
  -5   9  16    1.37    0.50
  -5   9  15   10.07    0.80
   5  -9 -15    9.38    0.78
  -5  -9  15    9.49    0.77
  -5   9  14    6.56    0.73
  -5  -9  14    5.83    0.71
   5  -9 -14    6.00    0.69
  -5   9  13    2.22    0.61
  -5  -9  13    0.83    0.56
   5  -9 -13    1.16    0.56
   5  -9 -13    0.94    0.44
  -5   9  12    7.35    0.81
  -5  -9  12    9.17    0.83
   5  -9 -12    9.80    0.84
   5  -9 -12    7.26    0.70
  -5   9  11   17.76    1.10
   5  -9 -11   16.80    1.02
   5  -9 -11   15.86    1.07
   5  -9 -10   19.69    1.12
  -5  -9  10   18.72    1.14
  -5   9  10   21.41    1.20
  -5  -9  10   20.58    1.17
   5  -9 -10   18.11    1.12
  -5  -9   9   38.43    1.73
   5  -9  -9   39.79    1.74
  -5   9   9   38.26    1.73
   5  -9  -9   36.99    1.64
  -5  -9   9   39.05    1.72
   5  -9  -9   38.63    1.70
   5  -9  -8   25.91    2.55
   5  -9  -8   29.12    1.39
  -5   9   8   28.98    1.44
   5  -9  -8   28.85    1.37
   5  -9  -8   27.70    2.67
  -5  -9   8   29.92    1.49
   5  -9  -7   10.55    1.73
   5  -9  -7   11.25    0.85
  -5   9   7   10.59    0.85
   5  -9  -7   10.34    0.79
   5  -9  -7   12.61    1.81
  -5  -9   7   11.07    0.95
  -5  -9   6    8.43    0.88
   5  -9  -6    7.96    0.78
  -5   9   6    7.75    0.73
   5  -9  -6    7.01    0.63
  -5  -9   6    7.70    0.68
   5  -9  -6    6.73    1.40
   5  -9  -6    7.94    0.76
   5  -9  -5   70.11    4.18
   5  -9  -5   72.69    2.72
   5  -9  -5   70.92    2.74
  -5   9   5   73.08    2.68
  -5  -9   5   73.31    2.60
  -5  -9   5   69.60    2.61
  -5  -9   4    9.80    0.76
  -5  -9   4    7.69    0.87
   5  -9  -4   10.19    0.86
  -5   9   4   10.96    0.79
   5  -9  -4    8.78    0.80
   5  -9  -4   10.01    1.58
   5  -9  -4    8.71    0.74
  -5  -9   4    8.19    0.75
  -5  -9   3   19.65    1.06
  -5  -9   3   19.29    1.21
   5  -9  -3   19.95    1.17
  -5   9   3   20.16    1.06
   5  -9  -3   20.93    2.11
   5  -9  -3   18.04    1.12
   5  -9  -3   18.62    1.08
  -5  -9   3   19.00    1.10
  -5  -9   2   74.94    2.77
  -5  -9   2   74.80    2.87
   5  -9  -2   78.49    4.26
   5  -9  -2   73.41    4.29
   5  -9  -2   78.45    2.89
  -5  -9   2   73.62    2.81
   5  -9  -2   78.26    2.85
  -5  -9   2   72.27    2.78
   5  -9  -2   79.86    2.89
   5  -9  -1   45.27    1.88
   5  -9  -1   47.67    1.95
  -5  -9   1   43.90    1.80
  -5  -9   1   42.74    1.85
   5  -9  -1   40.27    2.94
   5  -9  -1   46.51    1.95
   5  -9  -1   45.80    3.20
   5  -9  -1   45.80    1.94
  -5  -9   1   45.24    1.91
  -5  -9   1   42.39    1.90
   5  -9   0    1.49    0.52
   5  -9   0    0.98    0.54
  -5  -9   0    1.91    0.65
  -5  -9   0    1.10    0.47
  -5  -9   0    1.51    0.56
   5  -9   0    1.33    0.93
   5  -9   0    1.65    0.55
   5  -9   0    0.43    0.81
  -5  -9   0    1.40    0.63
   5  -9   1    4.12    0.62
   5  -9   1    3.98    0.64
   5  -9   1    5.34    1.12
   5  -9   1    5.86    1.30
  -5  -9  -1    4.37    0.54
  -5  -9  -1    4.78    0.69
  -5  -9  -1    3.94    0.72
   5  -9   1    3.70    0.70
  -5  -9  -1    4.46    0.74
   5  -9   2    1.03    0.86
  -5  -9  -2    1.45    0.45
  -5  -9  -2    1.96    0.60
  -5  -9  -2    2.36    0.70
   5  -9   2    1.31    0.61
   5  -9   2    2.23    0.57
   5  -9   3    6.23    1.32
  -5  -9  -3    6.95    0.76
  -5  -9  -3    7.42    0.86
   5  -9   3    8.78    0.86
   5  -9   3    7.88    0.75
  -5  -9  -4   47.89    2.01
   5  -9   4   43.21    2.02
  -5  -9  -4   50.57    2.09
   5  -9   4   45.98    1.93
   5  -9   4   44.32    3.06
  -5  -9  -5    8.93    0.85
  -5  -9  -5    8.91    0.91
   5  -9   5    7.80    0.76
   5  -9   5    7.02    0.83
  -5  -9  -6   -0.24    0.56
   5  -9   7   60.59    2.43
   5  -9   8   18.89    1.14
  -5  -9  -8   19.47    1.24
  -5  -9  -9    1.40    0.66
   5  -9   9    0.27    0.48
  -5  -9 -10    0.69    0.64
   5  -9  10    0.60    0.49
   5  -9  11   13.68    0.83
  -5  -9 -11   13.95    0.94
  -5  -9 -12    8.98    0.75
  -5  -9 -13    0.61    0.47
  -5  -9 -13    1.14    0.47
  -5  -9 -14   29.10    1.22
  -5  -9 -14   30.35    1.25
  -5  -9 -15    1.13    0.30
   5  -9  15    1.18    0.35
  -5  10  18    3.87    0.33
   5 -10 -17   15.73    0.70
  -5  10  17   16.68    0.78
   5 -10 -16   10.71    0.64
   5 -10 -16    8.59    0.57
  -5  10  16    9.42    0.63
  -5  10  15    7.36    0.63
  -5  10  14    2.08    0.51
  -5 -10  14    3.10    0.52
   5 -10 -13    1.55    0.42
  -5  10  13    1.47    0.50
  -5 -10  13    1.56    0.51
   5 -10 -12   21.88    1.12
  -5  10  12   24.34    1.22
  -5 -10  12   24.78    1.20
   5 -10 -11    5.27    0.62
  -5  10  11    5.58    0.65
  -5 -10  11    4.67    0.65
   5 -10 -10   14.27    0.95
  -5  10  10   12.68    0.92
  -5 -10  10   14.31    0.93
   5 -10  -9   10.63    0.88
  -5  10   9   12.44    0.86
  -5 -10   9   11.56    0.86
  -5 -10   9   11.57    0.91
   5 -10  -9   12.33    0.93
  -5 -10   8    0.75    0.60
  -5  10   8    0.09    0.48
   5 -10  -8   -0.05    0.57
   5 -10  -8    0.65    0.49
  -5 -10   8    0.35    0.53
   5 -10  -8   -0.05    0.49
   5 -10  -7  131.99    4.53
   5 -10  -7  138.41    4.61
  -5  10   7  131.38    4.48
  -5 -10   7  133.32    4.46
  -5 -10   7  136.81    4.62
   5 -10  -6   59.08    2.31
  -5 -10   6   57.24    2.18
   5 -10  -6   58.04    2.34
  -5  10   6   58.23    2.23
   5 -10  -5    4.80    0.67
  -5  10   5    3.63    0.56
   5 -10  -5    3.51    0.65
  -5 -10   5    3.94    0.61
  -5 -10   4    9.26    0.95
   5 -10  -4   10.01    0.87
   5 -10  -4    9.25    0.83
   5 -10  -4    8.27    0.71
  -5 -10   4    9.06    0.79
  -5 -10   3    0.18    0.54
  -5 -10   3    0.30    0.62
   5 -10  -3   -0.40    0.56
   5 -10  -3    1.46    0.60
   5 -10  -3    0.26    0.45
   5 -10  -3    0.21    0.45
   5 -10  -2   13.23    0.90
  -5 -10   2   14.05    0.89
  -5 -10   2   15.67    1.10
   5 -10  -2   13.48    0.99
  -5 -10   2   13.16    0.96
   5 -10  -2   13.38    0.94
   5 -10  -2   15.81    1.04
   5 -10  -1  149.44    4.92
   5 -10  -1  150.91    5.03
  -5 -10   1  145.52    4.87
   5 -10  -1  150.02    5.04
  -5 -10   1  144.86    4.93
   5 -10  -1  150.68    5.01
  -5 -10   1  148.49    4.99
   5 -10   0    8.12    0.72
   5 -10   0    8.49    0.81
   5 -10   0    8.28    0.85
  -5 -10   0    7.20    0.72
  -5 -10   0    7.86    0.80
   5 -10   0    8.44    0.83
  -5 -10   0    8.29    0.83
   5 -10   1    1.93    0.54
   5 -10   1    1.27    0.60
  -5 -10  -1    1.77    0.63
  -5 -10  -1    2.29    0.58
   5 -10   1    1.58    0.60
  -5 -10  -1    2.39    0.69
   5 -10   2   47.26    1.96
   5 -10   2   52.14    2.12
   5 -10   2   51.11    2.12
  -5 -10  -2   48.90    2.05
  -5 -10  -2   47.97    2.08
  -5 -10  -2   45.37    1.96
   5 -10   3    0.13    0.46
  -5 -10  -3    0.79    0.53
  -5 -10  -3    0.05    0.62
  -5 -10  -3   -0.26    0.64
   5 -10   3    0.73    0.56
  -5 -10  -4   17.24    1.07
  -5 -10  -4   19.48    1.23
   5 -10   4   17.35    1.16
  -5 -10  -4   18.74    1.18
  -5 -10  -5   12.66    0.90
   5 -10   5   11.20    0.95
  -5 -10  -5   11.71    1.00
  -5 -10  -6   15.38    1.00
  -5 -10  -6   14.46    1.05
  -5 -10  -7    1.97    0.70
  -5 -10  -7    1.87    0.58
  -5 -10  -8   27.24    1.36
  -5 -10  -8   30.91    1.50
   5 -10   8   28.15    1.38
  -5 -10  -9   20.28    1.07
  -5 -10  -9   18.13    1.11
   5 -10   9   18.18    1.05
  -5 -10  -9   19.52    1.13
  -5 -10 -10   16.13    0.94
   5 -10  10   13.74    0.86
  -5 -10 -10   16.53    1.00
  -5 -10 -10   15.72    0.99
  -5 -10 -11    3.41    0.58
  -5 -10 -11    3.42    0.52
  -5 -10 -11    4.12    0.59
   5 -10  11    2.91    0.45
  -5 -10 -12   17.70    0.90
  -5 -10 -12   18.19    0.94
  -5 -10 -12   17.77    0.92
  -5 -10 -13    1.89    0.39
   5 -10  13    2.08    0.42
  -5 -10 -13    1.36    0.40
  -5 -10 -13    1.26    0.37
  -5 -10 -14    0.35    0.25
  -5 -10 -14    0.41    0.27
   5 -11 -16    2.51    0.27
   5 -11 -15    8.45    0.53
  -5  11  15    9.38    0.54
   5 -11 -14    9.42    0.61
  -5  11  14    9.12    0.59
   5 -11 -13   -0.05    0.32
   5 -11 -13    0.51    0.39
  -5  11  13    0.55    0.37
   5 -11 -12   15.81    0.85
   5 -11 -12   15.80    0.90
  -5  11  12   15.33    0.84
   5 -11 -11   17.44    0.95
  -5  11  11   15.70    0.89
   5 -11 -11   17.12    0.97
   5 -11 -10    0.73    0.49
   5 -11 -10    1.92    0.51
  -5  11  10    1.23    0.44
   5 -11  -9    0.55    0.48
  -5  11   9   -0.03    0.40
   5 -11  -9    0.46    0.51
   5 -11  -8    0.49    0.50
  -5  11   8    0.95    0.42
   5 -11  -8    0.40    0.54
   5 -11  -8    0.32    0.45
  -5 -11   7    4.92    0.75
   5 -11  -7    6.90    0.73
   5 -11  -7    7.01    0.75
   5 -11  -7    5.88    0.66
   5 -11  -6    7.10    0.79
   5 -11  -6    6.99    0.74
   5 -11  -6    7.11    0.72
   5 -11  -5    0.51    0.52
   5 -11  -5    2.05    0.56
  -5 -11   5    2.38    0.73
  -5 -11   5    1.65    0.52
  -5 -11   4    1.63    0.68
   5 -11  -4    2.06    0.56
  -5 -11   4    1.67    0.55
   5 -11  -4    1.87    0.44
   5 -11  -4    2.06    0.61
   5 -11  -3    0.48    0.53
  -5 -11   3    0.25    0.54
   5 -11  -3    0.78    0.57
   5 -11  -3    1.27    0.49
   5 -11  -3    0.42    0.43
   5 -11  -2   37.87    1.69
  -5 -11   2   34.62    1.62
   5 -11  -2   36.24    1.67
   5 -11  -2   36.70    1.61
   5 -11  -2   35.39    1.51
   5 -11  -1   46.97    1.97
   5 -11  -1   46.81    1.98
  -5 -11   1   45.53    1.92
   5 -11  -1   43.47    1.88
   5 -11  -1   45.09    1.80
   5 -11   0    0.86    0.55
  -5 -11   0    0.46    0.58
   5 -11   0    1.17    0.54
   5 -11   0    0.07    0.41
   5 -11   1   60.65    2.33
  -5 -11  -1   54.62    2.22
  -5 -11  -1   56.23    2.30
   5 -11   1   59.02    2.17
   5 -11   1   58.13    2.33
   5 -11   2   23.19    1.27
  -5 -11  -2   23.83    1.25
  -5 -11  -2   23.23    1.31
   5 -11   2   21.86    1.12
   5 -11   2   22.76    1.27
  -5 -11  -3    2.05    0.64
   5 -11   3    2.34    0.62
  -5 -11  -3    3.43    0.71
   5 -11   3    1.95    0.62
  -5 -11  -4    2.13    0.64
  -5 -11  -4    1.35    0.66
   5 -11   4    1.27    0.55
   5 -11   5    0.82    0.56
  -5 -11  -5    0.63    0.60
   5 -11   6    0.47    0.52
  -5 -11  -6    0.04    0.56
   5 -11   6    1.45    0.51
  -5 -11  -7    0.35    0.57
  -5 -11  -7    0.83    0.60
   5 -11   7    1.37    0.50
  -5 -11  -8    4.66    0.66
   5 -11   8    3.73    0.56
  -5 -11  -8    5.12    0.67
   5 -11   8    4.31    0.57
   5 -11   9    2.92    0.49
  -5 -11  -9    3.42    0.59
   5 -11   9    3.24    0.47
  -5 -11 -10   12.38    0.79
   5 -11  10   11.97    0.70
   5 -11  11    0.23    0.37
  -5 -11 -11   -0.70    0.41
  -5 -11 -11    0.35    0.38
  -5 -11 -12   15.19    0.75
  -5 -11 -12   16.05    0.75
   5 -11  12   17.40    0.74
   5 -12 -14    0.05    0.23
   5 -12 -14    0.43    0.31
   5 -12 -13   10.63    0.60
   5 -12 -13   10.42    0.63
   5 -12 -12   18.97    0.87
   5 -12 -12   20.88    0.93
   5 -12 -11    7.11    0.57
   5 -12 -11    6.95    0.59
   5 -12 -10   15.31    0.87
   5 -12 -10   17.69    0.92
   5 -12  -9    1.77    0.49
   5 -12  -9    0.56    0.45
   5 -12  -8   -0.08    0.46
   5 -12  -8    0.48    0.45
   5 -12  -7    2.69    0.59
   5 -12  -7    2.97    0.55
   5 -12  -6    4.59    0.65
   5 -12  -6    4.26    0.59
   5 -12  -6    3.92    0.61
   5 -12  -5    2.74    0.59
   5 -12  -5    2.34    0.55
   5 -12  -5    1.83    0.54
   5 -12  -4   28.54    1.39
   5 -12  -4   29.89    1.40
   5 -12  -3    3.11    0.62
   5 -12  -3    3.22    0.59
   5 -12  -3    2.86    0.46
  -5 -12   3    3.22    0.58
   5 -12  -2   -0.13    0.54
   5 -12  -2    0.76    0.54
   5 -12  -2    0.61    0.51
   5 -12  -2    0.29    0.41
  -5 -12   2    0.27    0.49
   5 -12  -1    4.36    0.58
  -5 -12   1    5.21    0.68
   5 -12  -1    4.39    0.67
   5 -12   0   21.04    1.11
  -5 -12   0   19.10    1.11
   5 -12   0   21.78    1.18
   5 -12   1   23.15    1.21
  -5 -12  -1   23.98    1.24
   5 -12   1   25.19    1.29
   5 -12   2   29.32    1.40
  -5 -12  -2   29.53    1.42
   5 -12   2   30.93    1.44
  -5 -12  -3   30.15    1.42
   5 -12   3   29.63    1.38
  -5 -12  -4    0.54    0.50
   5 -12   4    1.49    0.50
   5 -12   5    5.61    0.62
  -5 -12  -5    5.16    0.61
   5 -12   5    5.01    0.61
  -5 -12  -6   10.30    0.76
   5 -12   6   10.92    0.76
   5 -12   6   11.15    0.76
  -5 -12  -7    1.53    0.48
  -5 -12  -7    1.64    0.52
   5 -12   7    1.24    0.40
  -5 -12  -8    2.45    0.47
   5 -12   8    1.45    0.40
  -5 -12  -8    1.79    0.47
   5 -12   8    1.37    0.37
  -5 -12  -9    2.41    0.45
  -5 -12  -9    2.37    0.42
  -5 -12 -10    5.84    0.47
  -5 -12 -10    6.37    0.47
  -5 -12 -11    9.24    0.48
   5 -13 -12    0.45    0.20
   5 -13 -11    0.10    0.26
   5 -13 -10    6.59    0.54
   5 -13 -10    6.17    0.48
   5 -13 -10    6.25    0.50
   5 -13  -9    0.36    0.33
   5 -13  -9    0.23    0.35
   5 -13  -8   14.87    0.79
   5 -13  -8   14.17    0.81
   5 -13  -7    0.93    0.39
   5 -13  -7    0.16    0.41
   5 -13  -6    8.00    0.63
   5 -13  -6    6.85    0.64
   5 -13  -5    3.59    0.50
   5 -13  -5    3.90    0.57
   5 -13  -5    2.69    0.50
   5 -13  -4   10.34    0.74
   5 -13  -3    8.50    0.70
   5 -13  -3    7.59    0.69
   5 -13  -2    0.46    0.44
   5 -13  -2    0.43    0.44
  -5 -13   1    0.99    0.49
   5 -13  -1   -0.03    0.44
   5 -13  -1    0.44    0.47
   5 -13   0   13.19    0.83
   5 -13   0   11.94    0.78
  -5 -13   0   13.79    0.83
   5 -13   0   11.74    0.73
   5 -13   1    0.45    0.41
   5 -13   1    0.92    0.45
  -5 -13  -1    1.36    0.51
   5 -13   1    0.09    0.39
  -5 -13  -2    0.62    0.48
   5 -13   2    1.25    0.42
  -5 -13  -3    1.37    0.48
   5 -13   3    1.56    0.42
   5 -13   4    0.80    0.41
  -5 -13  -4    0.93    0.47
   5 -13   4    0.32    0.38
   5 -13   5    3.71    0.46
   5 -13   5    4.10    0.47
   5 -13   6    5.95    0.49
  -5 -13  -7    8.25    0.56
  -5 -13  -8    4.83    0.40
   5 -14  -8    4.17    0.38
   5 -14  -7    1.51    0.33
   5 -14  -6    4.44    0.44
   5 -14  -4   13.76    0.74
   5 -14  -3   23.01    1.01
   5 -14  -2    1.19    0.37
   5 -14  -2    1.77    0.39
   5 -14  -1    6.93    0.54
   5 -14  -1    6.60    0.50
   5 -14   0    0.08    0.33
   5 -14   0    0.38    0.28
   5 -14   1   27.13    1.04
   5 -14   3    3.39    0.37
  -5 -14  -3    2.97    0.37
   5 -14   4   47.88    1.59
  -5 -14  -4   46.42    1.58
   5 -14   4   42.94    1.55
   6   0 -23    0.04    0.24
  -6   0  22    0.98    0.39
   6   0 -22    0.64    0.34
  -6   0  21    0.39    0.45
   6   0 -21    0.14    0.42
  -6   0  20    2.52    0.61
   6   0 -20    2.23    0.51
  -6   0  19    0.27    0.56
   6   0 -19    0.12    0.50
   6   0 -19   -0.20    0.41
   6   0 -18   59.10    2.25
   6   0 -17   -0.35    0.51
  -6   0  16    1.65    0.44
   6   0 -16    2.73    0.61
  -6   0  15    0.25    0.47
  -6   0  15    0.27    0.41
   6   0 -15    0.48    0.54
  -6   0  14   90.89    3.30
  -6   0  14   98.87    3.37
   6   0 -14  103.10    3.52
  -6   0  13    0.04    0.45
   6   0 -13   -0.05    0.52
  -6   0  13    0.16    0.41
   6   0 -12    2.15    0.58
  -6   0  12    2.59    0.51
   6   0 -11    0.20    0.47
  -6   0  11   -0.12    0.40
   6   0 -10   97.87    3.43
  -6   0  10  101.71    3.45
   6   0 -10  103.01    4.54
   6   0  -9   -0.28    0.41
  -6   0   9   -0.26    0.37
   6   0  -9   -0.43    0.80
  -6   0   8   81.86    2.93
  -6   0   8   86.72    2.91
   6   0  -8   83.86    2.91
   6   0  -8   85.52    3.83
   6   0  -8   81.86    3.94
   6   0  -7   -0.85    0.65
  -6   0   7    0.28    0.40
  -6   0   7   -0.16    0.89
  -6   0   6   47.97    1.82
   6   0  -6   45.22    2.57
   6   0  -5    0.60    0.71
  -6   0   5   -0.45    0.89
  -6   0   5    0.24    0.39
  -6   0   4   12.50    1.54
  -6   0   3   -0.15    0.83
  -6   0   3   -0.16    0.41
  -6   0   2   11.36    1.47
  -6   0   2   11.68    0.75
  -6   0   2   10.84    0.83
  -6   0   1   -0.60    0.99
   6   0  -1   -0.13    0.71
  -6   0   1   -0.19    0.49
  -6   0   1   -0.16    0.38
   6   0   0  124.52    5.01
  -6   0   0  115.66    3.85
  -6   0   0  106.69    5.02
  -6   0   0  118.01    3.95
  -6   0  -1    0.62    0.85
   6   0   1   -0.42    0.71
  -6   0  -1    0.31    0.40
  -6   0  -1    0.24    0.43
  -6   0  -2   11.84    1.55
  -6   0  -2   11.74    0.82
   6   0   2   13.77    1.48
  -6   0  -2   13.74    0.80
  -6   0  -2   11.85    0.85
  -6   0  -3    0.33    0.85
   6   0   3   -0.15    0.71
  -6   0  -3    0.10    0.39
  -6   0  -3    0.21    0.50
  -6   0  -4  467.62   15.52
  -6   0  -4  449.00   13.73
  -6   0  -5   -0.18    0.91
   6   0   5    0.16    0.83
  -6   0  -5   -0.41    0.44
   6   0   6  265.26    9.68
  -6   0  -6  277.05    9.99
  -6   0  -6  252.52    8.04
   6   0   7    0.18    0.93
   6   0   7    0.83    0.53
  -6   0  -7    1.61    0.93
  -6   0  -8  230.62    9.37
   6   0   8  239.85    7.58
   6   0   8  235.95    9.23
  -6   0  -9    0.44    0.97
   6   0   9    0.18    0.56
   6   0   9    0.20    0.93
  -6   0 -10    1.12    1.09
   6   0  10    2.29    0.65
  -6   0 -11   -0.68    1.01
   6   0  11    0.50    0.61
   6   0  12   38.05    1.70
   6   0  13   -0.13    0.55
   6   0  14   26.71    1.34
   6   0  15    0.26    0.51
   6   0  16   26.78    1.23
   6   0  17    0.13    0.42
   6   0  18   28.69    1.11
  -6   0 -18   27.46    1.14
   6   0  19   -0.11    0.20
   6  -1 -23   18.06    0.75
  -6   1  22   24.58    1.00
  -6  -1  22   25.92    1.05
   6  -1 -22   27.22    1.07
  -6   1  21    3.10    0.51
  -6  -1  21    3.01    0.53
   6  -1 -21    2.28    0.49
   6   1 -21    2.65    0.46
  -6   1  20   17.61    0.96
  -6  -1  20   16.13    0.98
   6  -1 -20   17.13    0.96
   6   1 -20   15.76    0.90
   6  -1 -20   15.17    0.85
  -6  -1  19    8.56    0.83
  -6   1  19    9.71    0.83
   6  -1 -19    9.36    0.79
   6   1 -19    9.79    0.77
   6  -1 -19    9.11    0.73
  -6  -1  18    0.26    0.67
   6  -1 -18   -0.04    0.52
   6  -1 -18    0.17    0.48
   6  -1 -17    9.96    0.85
   6   1 -17    7.48    0.71
  -6   1  17    8.68    0.72
  -6  -1  17    9.63    0.75
   6   1 -16  158.66    5.16
   6  -1 -16  158.12    5.24
  -6   1  16  153.96    5.13
  -6  -1  16  154.22    5.10
   6   1 -15   42.38    1.82
   6  -1 -15   42.12    1.88
  -6   1  15   42.65    1.79
  -6  -1  15   44.02    1.79
   6   1 -14   11.00    0.86
   6  -1 -14   12.49    0.97
  -6   1  14   12.39    0.88
  -6  -1  14   11.02    0.84
   6   1 -13    0.41    0.50
   6  -1 -13    1.29    0.59
  -6  -1  13    0.72    0.52
  -6   1  13    0.96    0.50
   6  -1 -12    6.86    1.25
   6  -1 -12    8.44    0.78
   6   1 -12    7.87    0.72
  -6  -1  12    7.39    0.63
  -6   1  12    7.21    0.71
   6  -1 -12    7.18    0.76
   6  -1 -11    0.67    0.76
   6  -1 -11    1.27    0.54
  -6  -1  11    1.29    0.41
  -6   1  11    0.67    0.46
   6  -1 -11    0.54    0.51
   6  -1 -10   64.08    3.51
  -6  -1  10   64.11    2.35
  -6   1  10   65.64    2.44
   6  -1 -10   63.38    2.43
   6   1 -10   67.77    2.38
   6  -1  -9    5.87    1.16
  -6  -1   9    4.73    0.52
  -6   1   9    6.12    0.61
   6  -1  -9    5.82    0.63
   6   1  -9    4.64    0.55
  -6  -1   8    3.57    0.56
   6  -1  -8    2.47    0.94
   6   1  -8    2.99    0.81
  -6   1   8    3.35    0.53
   6  -1  -8    3.53    0.91
   6  -1  -8    3.08    0.53
  -6   1   7   34.79    1.49
  -6  -1   7   36.61    1.48
   6  -1  -7   32.91    1.44
   6  -1  -7   32.04    2.24
   6  -1  -6  116.31    4.77
   6   1  -6  111.21    4.40
  -6  -1   6  108.76    3.61
  -6   1   6  105.93    3.54
  -6   1   6  103.63    4.85
  -6   1   6  106.52    3.64
  -6  -1   5   66.67    2.36
  -6   1   5   62.53    3.43
   6   1  -5   62.25    3.02
   6  -1  -5   64.38    3.34
  -6   1   4  147.89    5.92
  -6  -1   4  138.52    4.59
  -6   1   3   28.53    2.14
  -6  -1   3   24.36    1.18
  -6  -1   2   47.89    1.94
  -6   1   2   48.08    1.95
  -6   1   2   53.69    3.03
  -6  -1   2   49.96    1.90
   6   1  -1   44.92    2.58
  -6  -1   1   40.05    1.69
  -6   1   1   38.95    1.70
  -6  -1   1   40.85    1.64
  -6   1   1   43.96    2.68
   6   1   0   80.90    3.81
  -6  -1   0   76.73    2.73
  -6   1   0   79.33    3.93
  -6  -1   0   76.10    2.80
  -6   1   0   78.38    2.80
   6   1   1    5.62    1.11
  -6  -1  -1    3.78    0.54
  -6   1  -1    4.22    0.59
  -6  -1  -2   20.15    1.06
  -6   1  -2   20.89    1.10
   6   1   2   19.51    1.75
  -6   1  -2   24.63    2.03
  -6  -1  -2   21.27    1.07
  -6   1  -2   21.96    1.14
  -6   1  -3   84.94    3.00
   6   1   3   85.02    4.07
   6  -1   3   81.96    2.85
  -6   1  -3   85.20    4.20
  -6  -1  -3   84.63    2.92
  -6  -1  -3   79.69    2.89
  -6   1  -3   82.96    2.97
   6  -1   4   16.68    0.92
  -6  -1  -4   17.51    0.96
  -6   1  -4   16.68    1.85
  -6  -1  -4   18.87    1.00
   6   1   5  257.42    9.14
  -6   1  -5  238.38    9.18
  -6  -1  -5  237.16    7.55
  -6  -1  -5  239.14    7.54
   6  -1   5  238.54    7.51
   6   1   6    5.04    1.21
  -6   1  -6    7.08    1.37
   6   1   7   83.69    4.34
   6   1   7   85.15    3.06
  -6   1  -7   91.10    4.60
   6   1   8   31.18    1.46
   6   1   8   26.01    2.42
  -6   1  -8   30.50    2.62
   6   1   9    7.99    0.79
   6   1   9    4.57    1.38
  -6   1  -9    4.15    1.28
  -6   1 -10    4.93    1.40
   6   1  10    7.11    0.79
  -6   1 -11   49.93    3.60
  -6  -1 -11   56.51    3.76
   6   1  11   56.32    2.24
   6   1  12   83.99    3.07
   6   1  13   48.09    1.99
   6   1  14   41.85    1.77
   6   1  15    0.79    0.50
   6   1  16    1.27    0.47
   6   1  17    2.49    0.47
   6   1  18    1.75    0.36
  -6   1 -18    1.17    0.36
   6  -2 -23    6.57    0.41
  -6   2  22    6.65    0.46
  -6  -2  22    8.23    0.56
   6  -2 -22    8.35    0.56
   6   2 -22    6.07    0.42
  -6   2  21    0.67    0.41
  -6  -2  21    1.11    0.48
   6   2 -21    0.63    0.35
   6  -2 -21    0.93    0.44
   6  -2 -21    0.34    0.33
  -6   2  20    0.60    0.49
  -6  -2  20    0.87    0.55
   6  -2 -20    0.69    0.48
   6   2 -20    0.06    0.39
   6  -2 -20    0.03    0.42
  -6   2  19    8.04    0.74
  -6  -2  19    8.18    0.78
   6   2 -19    7.44    0.66
   6  -2 -19    8.16    0.76
   6  -2 -19    6.77    0.69
  -6   2  18   69.06    2.57
  -6  -2  18   66.47    2.54
  -6  -2  18   75.82    2.71
   6  -2 -18   74.96    2.69
   6  -2 -18   72.29    2.68
  -6   2  17   21.71    1.16
  -6  -2  17   21.19    1.15
   6  -2 -17   22.42    1.24
   6  -2 -17   22.84    1.27
  -6   2  16   30.38    1.49
  -6  -2  16   33.28    1.51
   6  -2 -16   30.70    1.55
   6  -2 -16   34.55    1.61
  -6   2  15    4.58    0.65
  -6  -2  15    4.39    0.67
   6  -2 -15    3.59    0.69
   6   2 -15    2.97    0.56
   6  -2 -15    4.40    0.71
  -6   2  14   25.33    1.31
   6   2 -14   23.09    1.21
   6  -2 -14   25.92    1.38
  -6  -2  14   22.78    1.26
   6  -2 -14   23.96    1.34
   6  -2 -13    3.09    1.09
   6   2 -13    2.98    0.57
   6  -2 -13    3.51    0.67
  -6   2  13    2.22    0.57
   6  -2 -13    2.82    0.65
   6  -2 -12   38.14    2.79
   6   2 -12   38.73    1.68
   6  -2 -12   39.67    1.79
  -6   2  12   37.19    1.70
   6  -2 -12   38.39    1.72
   6  -2 -11  101.47    4.89
   6  -2 -11  100.56    3.58
  -6   2  11  103.88    3.57
   6  -2 -11   96.89    3.53
   6  -2 -10    2.33    0.98
  -6   2  10    2.44    0.54
   6  -2 -10    3.41    0.57
   6  -2  -9    6.27    1.31
  -6   2   9    5.59    0.65
   6  -2  -9    4.40    0.99
   6  -2  -9    6.51    0.68
  -6   2   8  296.98    9.34
  -6  -2   8  302.18    9.28
   6  -2  -8  293.78    9.28
   6  -2  -8  294.77   10.70
   6  -2  -8  311.93   10.86
  -6   2   7   30.94    1.37
  -6  -2   7   26.41    1.31
  -6  -2   7   28.57    2.28
  -6   2   7   29.96    2.26
   6  -2  -7   29.28    1.33
   6  -2  -7   31.01    2.28
  -6   2   6  191.00    5.92
  -6  -2   6  180.45    5.86
  -6  -2   6  175.66    7.17
  -6   2   6  192.80    7.30
   6  -2  -6  179.24    5.84
   6  -2  -6  182.52    7.15
   6  -2  -5   13.79    1.51
  -6   2   5   13.10    1.62
  -6   2   5   13.42    0.83
  -6  -2   5   15.70    1.72
  -6  -2   5   12.85    0.84
  -6  -2   5   12.92    0.87
  -6  -2   4    9.12    1.39
  -6   2   4    8.94    1.36
  -6   2   4    8.27    0.69
  -6  -2   4    9.40    0.73
  -6  -2   3   10.95    1.43
  -6   2   3   14.00    1.57
  -6  -2   3   13.01    0.85
  -6  -2   2   86.02    4.23
  -6   2   2   94.69    4.36
  -6  -2   2   92.99    3.17
  -6  -2   2   88.42    3.18
  -6   2   2   92.71    3.21
  -6  -2   1    2.55    1.01
  -6   2   1    2.38    0.48
  -6   2   1    1.19    0.89
   6  -2  -1    1.73    0.86
   6   2  -1    1.61    0.86
  -6  -2   1    1.46    0.48
  -6  -2   1    1.39    0.48
  -6   2   1    2.01    0.53
  -6  -2   0  100.90    3.48
  -6   2   0   97.16    3.45
   6  -2   0   98.51    4.45
   6   2   0  108.36    4.59
  -6   2   0   96.69    3.44
  -6  -2   0  102.30    3.43
  -6   2   0  106.12    4.69
  -6  -2   0  112.56    4.80
  -6  -2   0   98.57    3.42
  -6  -2  -1    1.96    0.54
  -6   2  -1    1.76    0.47
   6  -2   1    2.10    0.84
   6   2   1    2.12    0.88
  -6   2  -1    3.09    0.53
  -6   2  -1    2.63    1.03
  -6  -2  -1    2.34    1.04
  -6  -2  -1    2.07    0.51
  -6  -2  -1    2.17    0.52
  -6  -2  -2    9.72    0.80
  -6   2  -2    9.69    0.76
   6  -2   2   10.41    1.35
   6   2   2    7.31    1.26
   6  -2   2    8.89    0.65
  -6   2  -2    9.51    0.73
  -6   2  -2    9.76    1.39
  -6  -2  -2    9.36    1.42
  -6  -2  -2   10.99    0.78
  -6  -2  -2    8.95    0.72
  -6   2  -3   46.96    2.98
  -6  -2  -3   58.75    3.26
  -6  -2  -3   48.40    1.97
  -6  -2  -3   50.34    2.04
  -6   2  -3   51.23    2.05
  -6   2  -3   49.28    2.01
   6  -2   3   52.49    2.97
   6   2   3   51.46    2.99
   6  -2   3   50.32    1.93
  -6  -2  -3   49.45    1.97
  -6  -2  -3   50.36    1.98
  -6   2  -4  105.02    4.92
  -6  -2  -4  104.36    4.94
  -6  -2  -4  106.00    3.58
  -6   2  -4  100.11    3.61
   6  -2   4  107.45    4.78
   6   2   4  107.95    4.80
   6  -2   4  103.60    3.53
  -6  -2  -4  103.55    3.56
  -6  -2  -4  100.93    3.56
  -6  -2  -5    7.87    1.47
  -6   2  -5    4.73    1.27
  -6  -2  -5    6.05    0.67
  -6  -2  -5    5.12    0.63
   6  -2   5    4.72    1.09
   6  -2   5    5.71    0.63
   6   2   5    4.44    1.20
  -6   2  -6   21.36    2.10
  -6  -2  -6   19.15    2.01
  -6  -2  -6   22.69    1.16
   6  -2   6   21.02    1.13
   6  -2   6   22.50    2.05
   6   2   6   19.92    1.95
   6  -2   6   20.41    1.13
   6   2   7  171.74    7.13
   6  -2   7  182.32    7.21
   6  -2   7  173.32    5.58
   6   2   7  172.99    5.59
  -6   2  -7  170.89    7.27
  -6  -2  -7  161.54    7.17
  -6  -2  -7  166.52    5.55
   6  -2   8  135.49    4.51
   6   2   8  134.44    4.51
   6  -2   8  132.77    5.99
   6   2   8  137.02    6.06
  -6   2  -8  139.50    6.27
  -6  -2  -8  131.48    6.15
  -6  -2  -8  131.18    4.46
   6  -2   9   46.71    3.09
   6   2   9   40.11    2.95
   6  -2   9   40.73    1.77
   6   2   9   40.66    1.77
  -6  -2  -9   39.87    1.68
  -6   2  -9   37.51    2.95
  -6  -2  -9   40.27    3.08
   6  -2  10    1.06    0.57
   6   2  10    1.30    0.60
  -6   2 -10    1.98    1.23
  -6  -2 -10    2.42    1.21
   6  -2  11    4.34    0.69
   6   2  11    5.23    0.72
   6  -2  12   28.70    1.44
   6   2  12   31.04    1.47
   6  -2  13    3.79    0.67
   6   2  13    4.12    0.68
  -6  -2 -14   13.63    0.84
   6  -2  14   15.21    0.96
   6   2  14   15.26    0.95
   6   2  15    0.41    0.52
   6  -2  15    0.27    0.48
   6   2  16    1.13    0.46
   6  -2  16    1.90    0.49
   6  -2  17   10.71    0.66
   6   2  17   10.56    0.65
  -6  -2 -17    9.82    0.68
  -6   2 -17    9.81    0.68
   6  -2  18    4.26    0.38
   6   2  18    3.79    0.38
  -6  -2 -18    3.19    0.39
  -6   2 -18    3.46    0.38
   6  -3 -23    2.35    0.27
  -6  -3  22    1.30    0.38
   6  -3 -22    0.68    0.35
  -6   3  21   -0.23    0.36
  -6  -3  21    0.73    0.43
   6  -3 -21    0.06    0.40
   6  -3 -21    0.60    0.36
  -6   3  20    0.97    0.46
  -6  -3  20    1.44    0.55
   6   3 -20    0.83    0.35
   6  -3 -20    1.07    0.51
   6  -3 -20    1.75    0.48
  -6   3  19    2.34    0.49
  -6   3  19    2.66    0.58
   6  -3 -19    1.97    0.59
   6   3 -19    3.19    0.47
   6  -3 -19    3.54    0.60
  -6   3  18   -0.20    0.45
  -6  -3  18    0.08    0.51
   6  -3 -18   -0.13    0.55
   6   3 -18    0.72    0.42
   6  -3 -18    0.36    0.55
  -6   3  17   11.41    0.88
  -6  -3  17   12.91    0.93
   6  -3 -17   13.56    0.98
   6  -3 -17   12.53    0.99
  -6   3  16    3.55    0.66
  -6  -3  16    3.75    0.78
  -6  -3  16    4.56    0.68
   6  -3 -16    4.00    0.73
   6  -3 -16    3.80    0.72
  -6   3  15    0.05    0.51
   6  -3 -15    0.75    0.61
  -6  -3  15    0.37    0.57
   6  -3 -15    0.44    0.57
  -6   3  14    4.11    0.67
   6  -3 -14    5.44    0.78
   6  -3 -14    5.46    1.30
  -6  -3  14    5.05    0.72
   6  -3 -14    4.13    0.70
   6  -3 -13    4.81    1.27
  -6   3  13    4.76    0.72
   6  -3 -13    5.43    0.73
   6  -3 -13    5.22    0.73
  -6   3  12   31.00    1.56
   6  -3 -12   32.26    1.57
   6   3 -12   34.65    1.48
   6  -3 -12   34.75    1.64
   6  -3 -11    0.20    0.88
  -6   3  11    0.34    0.53
   6  -3 -11    0.91    0.54
   6  -3 -11    0.30    0.58
   6  -3 -10   37.45    2.78
  -6   3  10   37.32    1.71
   6  -3 -10   41.32    1.73
   6  -3 -10   35.46    1.70
   6  -3  -9   15.72    0.99
  -6   3   9   13.73    0.96
   6  -3  -9   16.90    1.84
  -6   3   8   51.49    2.08
  -6  -3   8   52.66    2.06
   6  -3  -8   50.64    2.04
   6  -3  -8   55.41    3.29
   6  -3  -8   51.09    3.17
  -6  -3   7  138.33    4.51
   6  -3  -7  132.18    4.50
   6  -3  -7  138.04    5.90
  -6  -3   6    2.63    1.03
  -6   3   6    5.39    1.22
  -6  -3   6    6.01    0.64
   6  -3  -6    5.48    0.64
   6  -3  -6    5.02    1.15
  -6  -3   5    0.76    0.80
  -6   3   5   -0.30    0.79
  -6  -3   5    0.98    0.51
  -6  -3   5    0.22    0.49
   6  -3  -5    0.40    0.44
   6  -3  -5    0.33    0.81
   6  -3  -4    1.14    0.80
  -6  -3   4   -0.04    0.47
  -6  -3   4    0.33    0.50
  -6  -3   4    0.15    0.85
  -6   3   4    0.74    0.85
  -6   3   4    0.56    0.46
  -6  -3   3    0.54    0.49
  -6  -3   3    1.34    0.86
  -6   3   3    0.44    0.77
  -6   3   3   -0.08    0.39
  -6  -3   2   21.68    1.12
   6  -3  -2   22.68    1.78
   6   3  -2   22.88    1.81
  -6   3   2   20.58    1.09
  -6  -3   2   18.12    1.77
  -6   3   2   22.95    1.93
  -6  -3   2   20.18    1.10
  -6  -3   2   20.60    1.10
  -6  -3   1   70.29    2.62
  -6   3   1   70.62    2.61
   6  -3  -1   72.52    3.55
   6   3  -1   80.13    3.65
  -6   3   1   68.11    2.60
  -6   3   1   75.21    3.72
  -6  -3   1   68.32    3.61
  -6  -3   1   73.74    2.62
  -6  -3   1   71.13    2.61
  -6  -3   0    5.90    0.66
  -6   3   0    6.02    0.63
   6  -3   0    6.68    1.12
   6   3   0    5.12    0.98
  -6  -3   0    7.06    1.29
  -6   3   0    5.90    0.63
  -6   3   0    5.77    1.27
  -6  -3   0    6.89    0.67
  -6  -3   0    5.51    0.63
  -6  -3  -1  145.89    4.87
  -6   3  -1  159.46    6.22
  -6  -3  -1  152.64    6.18
  -6  -3  -1  144.51    4.87
  -6   3  -1  150.45    4.89
   6  -3   1  152.72    6.03
   6   3   1  155.14    6.04
  -6   3  -1  145.99    4.88
  -6  -3  -1  148.21    4.87
  -6  -3  -1  142.22    4.85
  -6  -3  -2   35.38    1.59
   6  -3   2   32.42    2.07
  -6  -3  -2   36.64    1.61
  -6   3  -2   37.23    1.61
   6  -3   2   37.14    1.55
   6  -3   2   39.50    2.48
   6   3   2   42.35    2.52
  -6   3  -2   36.12    1.59
  -6  -3  -2   37.55    1.62
  -6  -3  -2   35.50    1.59
  -6   3  -2   38.99    2.58
  -6  -3  -2   38.95    2.58
  -6  -3  -3   22.68    1.20
  -6   3  -3   24.92    2.11
  -6  -3  -3   27.37    2.17
  -6  -3  -3   22.54    1.20
  -6   3  -3   21.30    1.19
   6  -3   3   22.88    1.13
  -6   3  -3   20.65    1.17
  -6  -3  -3   22.63    1.21
  -6  -3  -3   22.61    1.18
  -6  -3  -4    5.09    0.66
  -6   3  -4    5.29    0.63
  -6   3  -4    4.35    0.59
  -6   3  -4    4.16    1.13
  -6  -3  -4    3.51    1.14
   6   3   4    3.92    1.09
   6  -3   4    4.83    0.58
   6  -3   4    4.01    1.04
  -6  -3  -4    4.94    0.69
  -6  -3  -4    4.56    0.65
  -6   3  -5    0.54    0.95
  -6  -3  -5    1.10    0.96
   6  -3   5   -0.16    0.89
   6   3   5   -0.16    0.92
   6  -3   5    0.08    0.44
  -6  -3  -5    1.39    0.58
  -6  -3  -5    0.82    0.51
   6  -3   6    1.82    0.54
   6  -3   6    1.66    0.53
   6   3   6    2.23    0.55
   6  -3   6    1.87    1.01
   6   3   6    1.72    0.96
  -6  -3  -6    1.80    0.61
  -6  -3  -6    4.00    1.23
  -6   3  -6    1.89    1.07
   6  -3   7  160.75    5.24
   6   3   7  158.09    5.24
   6  -3   7  160.20    6.72
   6   3   7  168.99    6.83
  -6   3  -7  155.79    6.82
  -6  -3  -7  159.60    6.89
  -6  -3  -7  159.72    5.28
   6  -3   8   63.92    2.46
   6   3   8   67.72    2.50
   6  -3   8   63.28    3.69
   6   3   8   67.26    3.81
  -6   3  -8   55.64    3.70
  -6  -3  -8   64.39    3.87
  -6  -3  -8   68.24    2.52
   6  -3   9   56.25    2.27
   6   3   9   62.48    2.32
  -6  -3  -9   57.84    3.69
  -6  -3  -9   59.95    2.29
   6  -3  10   58.18    2.27
   6   3  10   58.47    2.28
  -6   3 -10   54.91    3.63
  -6  -3 -10   49.99    3.58
  -6  -3 -10   59.86    2.25
   6  -3  11    1.10    0.56
   6   3  11    0.17    0.57
   6  -3  12   57.70    2.23
   6   3  12   57.31    2.24
   6  -3  13    8.73    0.76
   6   3  13    7.93    0.78
   6  -3  14   29.57    1.35
   6   3  14   29.58    1.35
   6   3  15    0.75    0.48
   6  -3  15    1.08    0.47
  -6  -3 -15    0.76    0.41
   6  -3  16   -0.28    0.40
   6   3  16    0.54    0.42
  -6  -3 -16   -0.31    0.41
  -6   3 -16    0.37    0.40
   6   3  17    4.78    0.45
   6  -3  17    4.24    0.43
  -6  -3 -17    3.44    0.44
  -6   3 -17    4.02    0.44
   6   3  18    0.05    0.23
  -6  -4  22    4.21    0.40
   6  -4 -21    0.10    0.33
  -6   4  20    4.68    0.47
   6  -4 -20    5.49    0.60
   6  -4 -20    5.35    0.57
  -6   4  19    0.51    0.45
  -6   4  19    0.53    0.45
   6  -4 -19    1.01    0.53
  -6   4  18   10.14    0.82
  -6  -4  18   11.46    0.85
  -6  -4  18   12.12    0.92
   6  -4 -18   11.56    0.90
   6  -4 -18   11.87    0.91
  -6   4  17   43.34    1.87
  -6  -4  17   43.90    1.85
  -6  -4  17   45.35    1.89
   6  -4 -17   44.04    1.89
   6  -4 -17   42.61    1.91
  -6   4  16   15.75    1.06
  -6  -4  16   14.91    1.08
  -6  -4  16   16.47    1.09
   6  -4 -16   17.79    1.12
   6  -4 -16   16.44    1.14
  -6   4  15   -0.51    0.57
   6  -4 -15    1.08    0.62
  -6  -4  15    0.64    0.64
  -6  -4  15    0.70    0.62
   6  -4 -15   -0.29    0.58
  -6   4  14    8.79    0.85
   6  -4 -14    6.16    1.38
   6  -4 -14    9.32    0.90
   6  -4 -14    9.13    1.56
  -6  -4  14    7.26    0.83
  -6  -4  14    8.89    0.89
   6  -4 -14    8.69    0.87
   6  -4 -13    5.37    1.32
   6  -4 -13    6.41    0.82
   6  -4 -13    6.43    0.79
  -6   4  13    6.17    0.78
   6  -4 -12    9.51    1.62
   6  -4 -12   11.33    0.96
  -6   4  12   11.51    0.96
   6  -4 -12   12.84    0.97
   6  -4 -11    3.03    1.14
  -6   4  11    2.59    0.67
   6  -4 -11    3.55    0.66
   6  -4 -10   19.26    1.15
   6  -4 -10   17.50    1.97
   6  -4  -9    6.05    0.73
   6  -4  -9    7.97    0.80
   6  -4  -9    5.95    1.38
   6  -4  -8   17.15    1.08
   6  -4  -8   17.37    1.95
   6  -4  -8   18.24    1.92
  -6  -4   8   17.34    1.04
   6  -4  -8   17.18    1.05
  -6   4   7    3.51    0.61
  -6  -4   7    2.86    0.59
   6  -4  -7    2.71    1.13
   6  -4  -7    2.83    1.05
   6  -4  -7    3.53    0.62
   6  -4  -6  295.32   11.14
  -6   4   6  302.67    9.52
   6  -4  -6  299.12    9.48
  -6  -4   6  311.48    9.48
  -6  -4   6  296.19   10.78
  -6   4   6  310.62   10.85
   6  -4  -5   72.96    3.90
  -6   4   5   70.35    2.64
   6  -4  -5   70.82    2.60
  -6  -4   5   69.97    2.60
  -6  -4   5   72.12    3.65
  -6   4   5   70.40    3.61
  -6  -4   4    1.93    0.56
  -6   4   4    1.76    0.90
  -6  -4   4    2.08    0.94
  -6   4   4    1.77    0.53
   6  -4  -4    2.31    1.03
  -6   4   3   44.77    1.84
  -6  -4   3   44.96    2.71
  -6   4   3   38.20    2.58
   6  -4  -3   46.13    2.64
   6   4  -3   47.51    2.66
  -6   4   2    0.58    0.47
  -6  -4   2    1.34    0.77
  -6   4   2    1.61    0.85
   6  -4  -2    0.66    0.63
   6   4  -2    1.35    0.76
  -6  -4   2    0.37    0.49
   6  -4  -1    0.45    0.71
  -6  -4   1    0.81    0.49
  -6   4   1    0.78    0.48
   6  -4  -1    1.47    0.70
   6   4  -1    1.36    0.71
  -6   4   1    0.91    0.45
  -6  -4   1    0.90    0.86
  -6   4   1    0.15    0.83
  -6  -4   1    1.15    0.55
  -6  -4   1    0.45    0.46
  -6  -4   0  100.58    3.57
   6  -4   0  108.04    4.65
  -6  -4   0   99.38    3.53
  -6   4   0  106.84    3.56
   6  -4   0  108.50    4.62
   6   4   0   98.30    4.51
  -6   4   0  102.80    3.57
  -6  -4   0  102.52    3.57
  -6   4   0  109.36    4.76
  -6  -4   0  105.20    4.72
  -6  -4   0  100.25    3.57
  -6  -4  -1   11.16    0.87
   6  -4   1    9.57    1.26
  -6  -4  -1   13.01    0.86
  -6   4  -1   12.43    0.85
   6   4   1   11.08    1.37
   6  -4   1   14.03    1.47
  -6   4  -1   12.93    0.86
  -6   4  -1   11.47    1.46
  -6  -4  -1   13.33    1.59
  -6  -4  -1   13.44    0.95
  -6  -4  -1   13.69    0.92
  -6  -4  -2    6.83    0.73
   6  -4   2    5.78    0.93
  -6  -4  -2    6.25    0.67
  -6   4  -2    7.32    0.69
   6  -4   2    5.61    0.63
   6  -4   2    7.57    1.21
   6   4   2    6.57    1.19
  -6   4  -2    6.78    0.70
  -6   4  -2    6.86    1.32
  -6  -4  -2    6.29    1.23
  -6  -4  -2    8.03    0.80
  -6  -4  -2    6.43    0.71
  -6  -4  -3   15.00    1.01
  -6  -4  -3   14.97    0.97
  -6   4  -3   14.83    0.96
   6   4   3   16.30    1.63
   6  -4   3   13.93    1.53
   6  -4   3   15.60    0.95
  -6   4  -3   15.36    0.98
  -6   4  -3   14.17    1.62
  -6  -4  -3   11.16    1.53
  -6  -4  -3   14.99    1.01
  -6  -4  -3   15.19    1.01
  -6  -4  -4    0.39    0.49
  -6   4  -4    0.57    0.49
   6  -4   4    0.84    0.49
   6  -4   4   -0.15    0.87
   6   4   4    0.93    0.84
  -6   4  -4    0.84    0.49
  -6   4  -4    1.54    0.99
  -6  -4  -4    1.39    0.96
  -6  -4  -4    0.67    0.60
  -6  -4  -4    0.64    0.53
  -6   4  -5   -0.36    0.95
  -6  -4  -5   -0.54    0.89
   6  -4   5    0.35    0.47
   6  -4   5    0.40    0.48
   6   4   5   -0.04    0.48
   6  -4   5    0.48    0.86
   6   4   5   -0.16    0.86
  -6  -4  -5    0.91    0.54
  -6   4  -5    1.00    0.52
  -6  -4  -5    0.45    0.58
  -6  -4  -6   13.68    0.97
  -6   4  -6   13.03    0.96
  -6   4  -6   10.61    1.62
  -6  -4  -6   16.87    1.92
  -6  -4  -6   15.48    1.02
   6  -4   6   16.01    1.01
   6  -4   6   14.65    1.71
   6   4   6   13.37    1.68
   6  -4   6   15.41    0.93
   6   4   6   15.15    0.92
   6  -4   7   66.31    2.48
   6   4   7   67.82    2.50
   6  -4   7   68.75    3.75
   6   4   7   69.54    3.77
  -6  -4  -7   66.04    2.58
  -6   4  -7   62.97    3.74
  -6  -4  -7   71.69    3.96
  -6  -4  -8    7.34    0.82
   6  -4   8    7.79    0.73
   6   4   8    7.86    0.75
   6  -4   8    8.37    1.44
   6   4   8    8.14    1.45
  -6   4  -8    5.54    1.37
  -6  -4  -8    7.75    1.44
   6  -4   9    0.20    0.52
   6   4   9    0.04    0.51
  -6  -4  -9    1.17    0.60
  -6   4  -9   -0.40    1.05
  -6  -4  -9    0.20    0.88
   6  -4  10   29.91    1.40
   6   4  10   28.95    1.40
  -6  -4 -10   30.06    1.44
   6  -4  11   11.10    0.83
   6   4  11   10.93    0.84
  -6  -4 -11   11.76    0.85
  -6  -4 -12   -0.25    0.47
   6  -4  12    0.15    0.51
   6   4  12    0.99    0.56
   6  -4  13    5.63    0.63
   6   4  13    5.08    0.63
  -6   4 -14    4.03    0.60
   6   4  14    4.81    0.58
  -6   4 -15    5.71    0.60
  -6  -4 -15    6.67    0.58
   6  -4  15    7.44    0.59
   6   4  15    7.17    0.59
   6   4  16    2.10    0.40
  -6  -4 -16    2.19    0.38
   6  -4  16    2.35    0.36
  -6   4 -16    1.77    0.39
   6   4  17    9.27    0.50
  -6  -5  21    6.08    0.51
   6  -5 -21    5.03    0.47
   6  -5 -21    5.86    0.49
   6  -5 -20    1.20    0.44
  -6   5  20    1.23    0.38
  -6  -5  20    1.16    0.46
   6  -5 -19    1.24    0.51
  -6   5  19    0.79    0.45
  -6   5  19    0.99    0.39
  -6  -5  19    1.08    0.52
   6  -5 -18   12.61    0.93
  -6   5  18   14.26    0.91
  -6  -5  18   14.52    0.93
  -6  -5  18   13.40    0.90
   6  -5 -17    5.53    0.74
[truncated: 157,757 more chars]
